# Supplementary material for: N,N′-Bis(3-methoxy­benzyl­idene)ethane-1,2-diamine
Source: Acta Crystallogr Sect E Struct Rep Online. 2008 Aug 23;64(Pt 9):o1803–4. doi: 10.1107/S1600536808026652 (PMC2960703; doi:10.1107/S1600536808026652)
Supplement: Supplementary file 2 [file e-64-o1803-Isup2.hkl]

# 
# h,k,l, Fc-squared, Fo-squared, sigma(Fo-squared) and status flag 
# 
data_I
_shelx_title ' 3omeam in C2/c  (100K)' 
_shelx_refln_list_code          4 
_shelx_F_calc_maximum      187.09 
_exptl_crystal_F_000       632.00 
_reflns_d_resolution_high  0.7107 
 
loop_ 
 _symmetry_equiv_pos_as_xyz 
 'x, y, z' 
 '-x, y, -z+1/2' 
 'x+1/2, y+1/2, z' 
 '-x+1/2, y+1/2, -z+1/2' 
 '-x, -y, -z' 
 'x, -y, z-1/2' 
 '-x+1/2, -y+1/2, -z' 
 'x+1/2, -y+1/2, z-1/2' 
 
_cell_length_a    22.7076 
_cell_length_b     6.0374 
_cell_length_c    11.6789 
_cell_angle_alpha  90.000 
_cell_angle_beta  100.235 
_cell_angle_gamma  90.000 
 
_shelx_F_squared_multiplier     1.000 
 
loop_ 
 _refln_index_h 
 _refln_index_k 
 _refln_index_l 
 _refln_F_squared_calc 
 _refln_F_squared_meas 
 _refln_F_squared_sigma 
 _refln_observed_status 
   4   0   0     4468.32     4613.77     39.72 o 
   6   0   0       29.25       31.82      2.05 o 
   8   0   0      450.99      480.35      6.74 o 
  10   0   0      222.36      212.24      4.92 o 
  12   0   0       23.31       21.06      2.19 o 
  14   0   0        2.95        3.88      1.60 o 
  16   0   0      447.52      442.23      9.95 o 
  18   0   0      119.60      142.54      7.49 o 
  20   0   0      146.64      140.77      8.90 o 
  22   0   0        4.45        3.16      2.75 o 
  24   0   0      353.14      338.03     16.35 o 
  26   0   0     3394.76     3488.39     67.73 o 
  28   0   0      239.88      282.31     21.16 o 
  30   0   0     1990.01     1994.12     62.80 o 
   1   1   0       44.04       33.56      1.96 o 
   3   1   0      125.89      116.56      2.05 o 
   5   1   0    33141.66    31827.50    315.05 o 
   7   1   0       65.69       90.19      2.59 o 
   9   1   0      348.46      408.25      5.16 o 
  11   1   0        8.55        6.30      0.98 o 
  13   1   0       16.30       24.78      3.31 o 
  15   1   0       13.61       12.64      1.68 o 
  17   1   0      128.39      135.51      4.29 o 
  19   1   0      347.25      348.00      8.75 o 
  21   1   0      548.60      552.34     10.48 o 
  23   1   0       38.53       34.19      3.73 o 
  25   1   0      634.83      644.39     22.31 o 
  27   1   0      322.91      345.94     16.16 o 
  29   1   0       73.54       71.87     24.13 o 
  31   1   0      293.35      285.35     47.24 o 
   0   2   0       60.07       49.04      3.13 o 
   2   2   0      214.37      200.51      3.73 o 
   4   2   0     1145.23     1103.60     14.82 o 
   6   2   0       15.55       14.49      1.31 o 
   8   2   0     5365.69     5825.56     35.10 o 
  10   2   0     2828.93     3037.33     21.11 o 
  12   2   0      537.15      565.32      7.09 o 
  14   2   0      678.86      707.27      9.28 o 
  16   2   0      970.19      978.03     11.90 o 
  18   2   0      512.32      521.95      8.63 o 
  20   2   0       17.52       14.64      2.31 o 
  22   2   0        1.78        1.40      2.07 o 
  24   2   0      115.30      122.57      6.60 o 
  26   2   0       67.74       75.88      7.86 o 
  28   2   0        0.65        0.27      5.76 o 
  30   2   0       15.59        1.46      6.71 o 
   1   3   0       25.47       39.59      2.26 o 
   3   3   0     5624.85     6020.28     41.12 o 
   5   3   0      108.15      115.72      3.47 o 
   7   3   0       46.36       69.67      3.61 o 
   9   3   0       33.43       42.83      2.06 o 
  11   3   0       30.97       27.54      1.38 o 
  13   3   0      255.97      252.47      4.88 o 
  15   3   0        2.20        3.29      1.39 o 
  17   3   0       27.68       27.23      2.41 o 
  19   3   0      132.91      110.94      6.37 o 
  21   3   0        0.21       -0.53      2.12 o 
  23   3   0      349.18      314.02     11.82 o 
  25   3   0      101.37       96.78      9.30 o 
  27   3   0       64.93       34.77      6.44 o 
  29   3   0      143.31      163.52     20.96 o 
   0   4   0      638.88      667.77     11.81 o 
   2   4   0     2161.63     2224.90     23.72 o 
   4   4   0      343.03      370.91      7.82 o 
   6   4   0      104.43      135.80      4.63 o 
   8   4   0       15.29       18.38      2.45 o 
  10   4   0      133.21      117.92      4.33 o 
  12   4   0      179.33      165.73      5.25 o 
  14   4   0       96.13       78.70      4.37 o 
  16   4   0        0.30        0.52      1.98 o 
  18   4   0      234.79      259.66      8.37 o 
  20   4   0       37.78       40.62      4.80 o 
  22   4   0       15.55       17.95      4.37 o 
  24   4   0      138.30      179.39     10.80 o 
  26   4   0        2.44        2.03      3.73 o 
   1   5   0      257.09      269.06      6.43 o 
   3   5   0        0.03        2.05      1.54 o 
   5   5   0      192.19      199.97      5.96 o 
   7   5   0      989.25      952.83     12.82 o 
   9   5   0        6.10        2.53      1.79 o 
  11   5   0      225.86      182.95      8.36 o 
  13   5   0        2.98        7.57      2.40 o 
  15   5   0      173.60      159.51      7.14 o 
  17   5   0        3.64        7.18      2.78 o 
  19   5   0      160.89      167.53      9.15 o 
  21   5   0        0.28        1.46      3.47 o 
  23   5   0      210.30      218.77     12.13 o 
  25   5   0      240.23      268.08     15.00 o 
   0   6   0        0.68        5.80      3.42 o 
   2   6   0      228.26      203.72      7.46 o 
   4   6   0       38.61       28.31      6.04 o 
   6   6   0       13.74        5.14      2.62 o 
   8   6   0        6.93        8.43      2.78 o 
  10   6   0      226.02      209.81      8.46 o 
  12   6   0       30.80       32.63      4.33 o 
  14   6   0       14.05       11.61      3.53 o 
  16   6   0        4.46        4.71      3.39 o 
  18   6   0        5.36        5.20      3.49 o 
  20   6   0       25.61       21.32      8.17 o 
  22   6   0       28.75       25.82      6.32 o 
   1   7   0      337.70      334.34     10.54 o 
   3   7   0       42.76       34.31      4.55 o 
   5   7   0      146.81      136.07      8.28 o 
   7   7   0        8.18       13.46      5.04 o 
   9   7   0       57.05       62.52      6.27 o 
  11   7   0        0.95        2.59      3.42 o 
  13   7   0      112.99      114.72      8.34 o 
  15   7   0      328.31      355.86     16.69 o 
  17   7   0      379.71      434.11     16.35 o 
   0   8   0        5.47        5.37      5.25 o 
   2   8   0        1.26        1.62      3.38 o 
   4   8   0       67.29       52.29      5.86 o 
   6   8   0        0.08        2.16      3.49 o 
   8   8   0       14.73       12.34      4.21 o 
  10   8   0      332.22      378.64     13.26 o 
 -31   1   1      315.26      299.87     17.11 o 
 -29   1   1        1.45        0.43      8.05 o 
 -27   1   1       20.92       20.70      5.25 o 
 -25   1   1     1593.22     1630.85     28.27 o 
 -23   1   1       11.12        5.57      3.13 o 
 -21   1   1      621.29      622.32     12.58 o 
 -19   1   1      190.58      181.48      5.22 o 
 -17   1   1     1196.16     1211.33     13.32 o 
 -15   1   1       29.95       25.84      2.04 o 
 -13   1   1      133.61      145.13      4.20 o 
 -11   1   1     3031.56     3049.59     20.83 o 
  -9   1   1      430.96      479.43      6.07 o 
  -7   1   1      226.33      243.89      3.70 o 
  -5   1   1     6859.63     6627.92     50.35 o 
  -3   1   1     3028.92     2975.02     24.01 o 
  -1   1   1      911.89      877.03      8.61 o 
   1   1   1    20944.09    20024.32    150.60 o 
   3   1   1     4703.43     4726.12     27.13 o 
   5   1   1    35003.79    33325.11    198.87 o 
   7   1   1      666.86      714.07      6.04 o 
   9   1   1      236.96      218.30      3.07 o 
  11   1   1       10.30       15.76      1.17 o 
  13   1   1     1950.24     2057.27     17.27 o 
  15   1   1      195.72      201.99      3.87 o 
  17   1   1      394.04      400.70      5.79 o 
  19   1   1       84.67       84.32      3.71 o 
  21   1   1      206.69      207.87      7.20 o 
  23   1   1      252.15      233.83     11.40 o 
  25   1   1       17.38       18.29      4.79 o 
  27   1   1      194.25      203.30     25.55 o 
  29   1   1      110.12      125.04     15.67 o 
 -30   2   1       10.56        7.80     10.58 o 
 -28   2   1       23.78       13.03      4.47 o 
 -26   2   1      275.76      283.10     11.65 o 
 -24   2   1        8.04        4.43      2.46 o 
 -22   2   1     1603.39     1623.25     20.39 o 
 -20   2   1     1559.78     1565.03     18.08 o 
 -18   2   1      286.22      283.51      6.67 o 
 -16   2   1       81.69       69.54      3.43 o 
 -14   2   1      596.68      565.80      8.54 o 
 -12   2   1      299.73      321.69      6.96 o 
 -10   2   1      141.51      125.57      3.21 o 
  -8   2   1      747.57      769.67      9.71 o 
  -6   2   1     1943.82     2034.13     15.16 o 
  -4   2   1     2204.35     2216.37     17.77 o 
  -2   2   1       75.82       70.91      2.47 o 
   0   2   1      178.49      170.09      4.32 o 
   2   2   1      927.68      893.88     11.97 o 
   4   2   1     3298.01     3494.03     29.13 o 
   6   2   1     1666.50     1662.91     15.50 o 
   8   2   1    11584.78    12245.59     61.66 o 
  10   2   1     7193.78     7286.26     38.64 o 
  12   2   1        5.30        9.93      1.19 o 
  14   2   1      127.85      104.87      3.05 o 
  16   2   1       63.85       62.01      3.21 o 
  18   2   1       21.84       23.50      2.56 o 
  20   2   1       14.47       11.92      2.21 o 
  22   2   1       28.13       26.96      3.32 o 
  24   2   1      131.17      120.46     10.51 o 
  26   2   1       21.78       18.24      5.75 o 
  28   2   1       48.28       47.14     11.87 o 
  30   2   1        8.13       22.82      9.97 o 
 -29   3   1       25.62       20.17     13.14 o 
 -27   3   1      247.55      267.68     14.97 o 
 -25   3   1        1.19       -1.26      3.60 o 
 -23   3   1      104.84      100.27      5.99 o 
 -21   3   1      295.60      292.44      8.74 o 
 -19   3   1       12.33       12.66      2.39 o 
 -17   3   1      289.19      290.40      7.99 o 
 -15   3   1     1595.76     1560.88     15.75 o 
 -13   3   1      789.20      876.17     11.62 o 
 -11   3   1      273.56      263.48      4.94 o 
  -9   3   1     1613.16     1601.47     15.00 o 
  -7   3   1      120.53      141.81      2.93 o 
  -5   3   1      383.68      415.52      6.03 o 
  -3   3   1      965.10      967.29      9.70 o 
  -1   3   1     2292.02     2449.87     19.71 o 
   1   3   1       93.18       84.03      2.66 o 
   3   3   1     4062.44     4408.60     29.43 o 
   5   3   1        7.41        6.00      2.54 o 
   7   3   1      765.01      826.29      9.41 o 
   9   3   1       29.62       26.07      1.98 o 
  11   3   1      695.58      733.10      9.68 o 
  13   3   1      113.96      117.46      3.40 o 
  15   3   1     2017.89     2038.38     20.08 o 
  17   3   1        9.84       13.64      2.64 o 
  19   3   1      294.73      284.78      8.69 o 
  21   3   1        9.99        9.31      3.17 o 
  23   3   1       23.01       17.33      4.23 o 
  25   3   1      140.55      145.85     11.01 o 
  27   3   1      123.38      118.99     12.09 o 
  29   3   1       76.70      101.59     11.72 o 
 -28   4   1      392.22      448.46     16.23 o 
 -26   4   1       21.64       16.96      5.99 o 
 -24   4   1        7.51        7.17      4.05 o 
 -22   4   1        0.35        4.73      2.94 o 
 -20   4   1      159.04      138.61      7.40 o 
 -18   4   1      194.24      183.67      7.38 o 
 -16   4   1       10.23        8.14      2.18 o 
 -14   4   1       60.93       82.28      4.49 o 
 -12   4   1       44.71       53.35      3.57 o 
 -10   4   1      149.93      147.05      5.68 o 
  -8   4   1      171.73      224.95      6.41 o 
  -6   4   1        0.01        0.94      1.11 o 
  -4   4   1      500.66      513.27      7.58 o 
  -2   4   1      678.88      717.58      9.18 o 
   0   4   1      767.13      799.37      9.76 o 
   2   4   1     2131.25     2205.94     18.79 o 
   4   4   1      182.45      206.80      4.83 o 
   6   4   1      158.53      160.38      4.65 o 
   8   4   1      162.91      181.24      5.09 o 
  10   4   1      101.50       97.64      4.09 o 
  12   4   1      630.89      579.90      9.41 o 
  14   4   1       82.01       80.56      5.12 o 
  16   4   1       44.08       18.71      2.99 o 
  18   4   1      144.10      124.45      6.96 o 
  20   4   1        6.07        6.55      3.24 o 
  22   4   1      148.88      180.90     10.50 o 
  24   4   1       95.06      114.05      9.23 o 
  26   4   1        6.02        1.45      4.54 o 
 -25   5   1       32.63       44.68      6.89 o 
 -23   5   1       68.82       84.01      8.29 o 
 -21   5   1        0.41        1.22      3.17 o 
 -19   5   1      117.47      100.39      9.61 o 
 -17   5   1       43.97       63.13      6.94 o 
 -15   5   1       87.69       94.60      5.74 o 
 -13   5   1        0.09       -0.43      2.15 o 
 -11   5   1        5.65        4.50      2.02 o 
  -9   5   1      187.09      158.80      6.07 o 
  -7   5   1      125.53      120.03      5.21 o 
  -5   5   1      816.86      804.87     12.32 o 
  -3   5   1       21.94       26.68      2.77 o 
  -1   5   1      910.42      957.55     12.20 o 
   1   5   1        2.75        5.11      1.70 o 
   3   5   1      212.71      238.23      7.93 o 
   5   5   1      514.88      506.08      8.77 o 
   7   5   1       85.24      104.35      5.80 o 
   9   5   1        8.77        6.19      2.02 o 
  11   5   1      197.74      124.74      6.35 o 
  13   5   1        1.66        0.45      2.21 o 
  15   5   1       10.61        7.96      2.92 o 
  17   5   1       38.44       37.71      4.88 o 
  19   5   1        4.97        1.49      3.19 o 
  21   5   1        0.75        1.40      3.47 o 
  23   5   1      188.60      193.23     12.09 o 
  25   5   1        0.57        0.48      3.97 o 
 -22   6   1        0.81        1.89      4.23 o 
 -20   6   1      284.30      312.53     17.13 o 
 -18   6   1       41.21       43.19      5.70 o 
 -16   6   1        6.10        8.77      3.96 o 
 -14   6   1       12.85       20.25      4.46 o 
 -12   6   1        8.57        0.81      2.92 o 
 -10   6   1      156.94      165.96      8.77 o 
  -8   6   1       86.26       80.06      6.40 o 
  -6   6   1      137.57      115.18      9.03 o 
  -4   6   1      265.27      281.31     11.30 o 
  -2   6   1        0.91        2.98      2.87 o 
   0   6   1      790.84      798.95     16.61 o 
   2   6   1      137.17      125.81      9.99 o 
   4   6   1      273.38      256.33     18.20 o 
   6   6   1      712.09      649.00     13.17 o 
   8   6   1       31.15       28.18      3.85 o 
  10   6   1      152.17      147.95     12.06 o 
  12   6   1      226.94      225.90     10.00 o 
  14   6   1        0.01        0.98      2.97 o 
  16   6   1       11.32        4.82      3.70 o 
  18   6   1        9.01        6.94      4.26 o 
  20   6   1        9.96        9.66      4.89 o 
 -17   7   1        3.27        1.56      4.44 o 
 -15   7   1      248.84      277.83     20.75 o 
 -13   7   1        4.14        1.94      3.68 o 
 -11   7   1      149.81      133.12     10.09 o 
  -9   7   1       50.30       40.21      8.56 o 
  -7   7   1      278.50      299.48     14.45 o 
  -5   7   1      133.53      140.73      9.75 o 
  -3   7   1        4.18        3.53      3.18 o 
  -1   7   1      413.06      411.74     13.03 o 
   1   7   1        1.55        4.78      3.32 o 
   3   7   1        2.09        4.16      3.19 o 
   5   7   1       44.93       29.72      4.44 o 
   7   7   1        3.53        5.28      2.97 o 
   9   7   1       43.38       46.47      5.91 o 
  11   7   1       10.89       16.15      4.13 o 
  13   7   1        0.69        3.49      3.58 o 
  15   7   1      137.30      172.26     16.71 o 
  17   7   1      141.01      149.21     16.46 o 
 -10   8   1       15.25       14.59      5.58 o 
  -8   8   1      107.23       95.47      8.72 o 
  -6   8   1       39.87       31.74      5.75 o 
  -4   8   1       15.97       12.41      4.41 o 
  -2   8   1       61.51       57.20     10.68 o 
   0   8   1       11.31       11.92      4.38 o 
   2   8   1        4.39        2.16      3.76 o 
   4   8   1      184.13      203.08     11.52 o 
   6   8   1      149.57      140.21      8.82 o 
   8   8   1        7.92       11.32      4.02 o 
  10   8   1      235.86      294.80     12.30 o 
 -30   0   2      573.11      597.35     32.76 o 
 -28   0   2     1506.37     1594.51     58.60 o 
 -26   0   2      636.15      659.77     24.06 o 
 -24   0   2       52.02       64.92      7.52 o 
 -22   0   2      100.91      102.91     11.97 o 
 -20   0   2      514.54      495.80     18.77 o 
 -18   0   2      112.48      138.87     11.43 o 
 -16   0   2      529.29      543.31     10.47 o 
 -14   0   2      301.32      354.97      7.10 o 
 -12   0   2     5435.52     5548.60     46.42 o 
 -10   0   2       89.65      126.85      4.14 o 
  -8   0   2      261.63      238.89      4.92 o 
  -6   0   2    18628.35    17459.57    130.91 o 
  -4   0   2    14348.51    13764.76    121.56 o 
  -2   0   2    13832.61    13505.10    124.23 o 
   0   0   2     5197.81     5044.10     57.72 o 
   2   0   2     8391.85     8227.67     70.61 o 
   4   0   2    15443.13    15264.00    105.58 o 
   6   0   2    12225.66    12007.58     65.84 o 
   8   0   2        6.52        4.85      1.07 o 
  10   0   2        7.07        8.83      1.16 o 
  12   0   2      149.87      175.84      4.20 o 
  14   0   2     2359.89     2385.37     21.40 o 
  16   0   2      358.22      396.78      8.01 o 
  18   0   2     1741.36     1819.21     23.62 o 
  20   0   2      289.88      284.10     16.26 o 
  22   0   2     1408.28     1505.87     36.42 o 
  24   0   2        0.07        4.05      4.62 o 
  26   0   2       67.05       83.05     12.82 o 
  28   0   2      119.64       86.75     13.84 o 
  30   0   2      463.59      507.82     27.98 o 
 -31   1   2       14.70       17.89      6.89 o 
 -29   1   2       11.90       18.51      5.53 o 
 -27   1   2       55.13       61.61      9.21 o 
 -25   1   2      421.50      448.24     12.52 o 
 -23   1   2      952.93      945.88     25.93 o 
 -21   1   2     1054.49     1033.12     16.58 o 
 -19   1   2      127.96      116.61      5.41 o 
 -17   1   2      375.72      400.78      6.94 o 
 -15   1   2        8.56        4.70      1.25 o 
 -13   1   2      378.92      374.63      5.59 o 
 -11   1   2      672.04      722.98      7.91 o 
  -9   1   2     1186.55     1254.44      9.78 o 
  -7   1   2      577.96      533.96      8.13 o 
  -5   1   2     3315.74     3137.98     26.60 o 
  -3   1   2     1167.17     1162.23     10.92 o 
  -1   1   2    11754.59    11299.02     71.93 o 
   1   1   2      997.44     1092.31      9.27 o 
   3   1   2    12445.75    12045.15     72.98 o 
   5   1   2    10469.49    10584.22     53.51 o 
   7   1   2     2356.98     2480.64     15.22 o 
   9   1   2     4761.74     5040.45     25.94 o 
  11   1   2       46.49       38.21      1.81 o 
  13   1   2     1713.57     1721.51     12.14 o 
  15   1   2       32.22       34.26      2.00 o 
  17   1   2      133.80      129.81      3.52 o 
  19   1   2       59.16       52.34      3.21 o 
  21   1   2        0.09        2.12      1.83 o 
  23   1   2      211.52      215.68     10.64 o 
  25   1   2      109.87      108.11      8.65 o 
  27   1   2      391.98      450.65     26.69 o 
  29   1   2       11.45        1.76      7.43 o 
 -30   2   2        0.40       -0.27      4.43 o 
 -28   2   2        6.87        9.24      4.32 o 
 -26   2   2        4.50        6.43      3.44 o 
 -24   2   2        6.40        3.03      2.81 o 
 -22   2   2        1.07        3.06      2.14 o 
 -20   2   2     2214.29     2208.42     25.29 o 
 -18   2   2       91.26       85.21      4.92 o 
 -16   2   2      532.79      565.50      8.38 o 
 -14   2   2      858.70      802.49      9.35 o 
 -12   2   2      388.37      467.15      7.63 o 
 -10   2   2     2392.51     2303.67     22.32 o 
  -8   2   2       41.69       55.62      2.24 o 
  -6   2   2      272.59      285.95      4.42 o 
  -4   2   2      190.73      219.48      6.08 o 
  -2   2   2        0.29        3.86      0.85 o 
   0   2   2        0.43        1.40      0.74 o 
   2   2   2      191.66      213.21      4.98 o 
   4   2   2     1427.84     1500.64     10.41 o 
   6   2   2     6313.96     7040.38     44.62 o 
   8   2   2      807.58      788.60      7.97 o 
  10   2   2     5133.54     5204.04     33.54 o 
  12   2   2      428.08      461.59      6.64 o 
  14   2   2      121.17      120.49      3.69 o 
  16   2   2      160.75      137.30      5.27 o 
  18   2   2      186.15      172.29      8.59 o 
  20   2   2       89.18       96.99      5.08 o 
  22   2   2      124.68      119.51     16.43 o 
  24   2   2       13.98        9.80      4.48 o 
  26   2   2        0.17       -0.09      5.37 o 
  28   2   2       31.45       12.11      8.55 o 
 -29   3   2        4.10        4.12      5.59 o 
 -27   3   2       29.20       20.03      4.70 o 
 -25   3   2       46.39       40.33      4.52 o 
 -23   3   2      255.84      271.70      8.74 o 
 -21   3   2      353.93      337.07      9.13 o 
 -19   3   2        1.61        0.68      1.69 o 
 -17   3   2      954.54      933.45     15.12 o 
 -15   3   2      413.73      378.11      7.35 o 
 -13   3   2      195.26      178.47      6.32 o 
 -11   3   2       13.30       18.98      1.82 o 
  -9   3   2     4430.59     4469.36     31.30 o 
  -7   3   2      716.98      805.90      8.93 o 
  -5   3   2       12.48       10.20      1.22 o 
  -3   3   2      105.43       87.29      2.46 o 
  -1   3   2      185.53      170.25      3.21 o 
   1   3   2      375.26      422.34      5.53 o 
   3   3   2      366.88      399.11      4.59 o 
   5   3   2        2.53        2.01      1.02 o 
   7   3   2     1931.38     2037.76     15.80 o 
   9   3   2     1509.55     1581.40     13.68 o 
  11   3   2      762.92      865.35      9.52 o 
  13   3   2      665.36      669.95      9.75 o 
  15   3   2     1000.86     1001.88     12.85 o 
  17   3   2     1002.00      962.27     14.17 o 
  19   3   2      334.91      308.26      9.62 o 
  21   3   2       60.53       48.68      4.98 o 
  23   3   2        0.26        0.92      6.34 o 
  25   3   2        1.18        0.19      4.23 o 
  27   3   2        7.54       14.17      5.99 o 
 -28   4   2       34.64       27.26      6.06 o 
 -26   4   2      275.50      302.29     16.74 o 
 -24   4   2       27.26       28.32      4.83 o 
 -22   4   2       30.17       38.52      6.28 o 
 -20   4   2       22.76       25.23      3.92 o 
 -18   4   2      103.61       98.49      7.23 o 
 -16   4   2      602.73      575.40     13.10 o 
 -14   4   2      654.30      665.89     11.29 o 
 -12   4   2      688.50      680.73     10.98 o 
 -10   4   2     1132.30     1124.28     18.14 o 
  -8   4   2       14.66       13.23      1.74 o 
  -6   4   2        0.90        1.10      1.07 o 
  -4   4   2     1120.35     1100.32     11.54 o 
  -2   4   2      726.07      703.54      9.59 o 
   0   4   2      106.14      126.83      4.57 o 
   2   4   2      213.46      216.91      4.81 o 
   4   4   2     1518.04     1496.55     16.56 o 
   6   4   2      191.53      197.87      4.98 o 
   8   4   2       46.49       39.92      3.28 o 
  10   4   2        5.96        4.69      1.70 o 
  12   4   2        0.01        4.27      1.77 o 
  14   4   2      632.07      574.82     11.26 o 
  16   4   2      816.86      714.72     14.45 o 
  18   4   2      153.43      143.72     11.35 o 
  20   4   2      629.66      655.67     15.94 o 
  22   4   2       60.48       53.38      9.43 o 
  24   4   2      182.22      185.61     25.91 o 
  26   4   2       20.82       15.16      6.32 o 
 -25   5   2        2.38        1.74      4.12 o 
 -23   5   2       73.43       68.44      7.60 o 
 -21   5   2      221.38      243.10     10.65 o 
 -19   5   2      539.60      536.89     19.63 o 
 -17   5   2       94.68      107.59      7.75 o 
 -15   5   2       49.25       43.30      4.81 o 
 -13   5   2       85.25       70.33      5.48 o 
 -11   5   2      124.23      105.44      5.75 o 
  -9   5   2        1.02        1.80      1.66 o 
  -7   5   2      417.10      429.07      8.80 o 
  -5   5   2      336.93      329.72      8.00 o 
  -3   5   2      223.03      218.55      5.58 o 
  -1   5   2       53.25       52.52      3.16 o 
   1   5   2      381.68      364.95      7.83 o 
   3   5   2       55.97       51.67      3.82 o 
   5   5   2      163.65      179.27      5.98 o 
   7   5   2      685.89      599.45     11.07 o 
   9   5   2      669.55      591.42     11.39 o 
  11   5   2      358.48      305.42      9.07 o 
  13   5   2        2.48        6.57      2.67 o 
  15   5   2       70.69       63.44      7.79 o 
  17   5   2       97.67       99.43      8.04 o 
  19   5   2       59.25       59.64      6.87 o 
  21   5   2        1.64       -0.73      3.53 o 
  23   5   2        0.60        1.17      4.49 o 
 -22   6   2       22.63       20.16      5.64 o 
 -20   6   2       59.92       78.28      8.58 o 
 -18   6   2       82.85      106.71     10.67 o 
 -16   6   2       60.41       80.52      8.14 o 
 -14   6   2        0.97        1.08      2.66 o 
 -12   6   2      385.04      447.00     13.39 o 
 -10   6   2      204.31      187.59     10.67 o 
  -8   6   2        1.05        6.32      3.15 o 
  -6   6   2      657.95      673.73     17.08 o 
  -4   6   2       86.51       76.80      7.57 o 
  -2   6   2      105.75       95.49      6.09 o 
   0   6   2       64.87       52.05      5.04 o 
   2   6   2       17.81       13.88      3.41 o 
   4   6   2        5.15        5.37      2.97 o 
   6   6   2       98.63       68.56      6.07 o 
   8   6   2       13.47        7.85      3.11 o 
  10   6   2      296.35      326.64     11.03 o 
  12   6   2       98.95      109.73      6.83 o 
  14   6   2       58.96       37.49      9.78 o 
  16   6   2       19.79        9.76      4.41 o 
  18   6   2       28.43       17.85      5.09 o 
  20   6   2      529.09      673.57     24.10 o 
 -17   7   2        0.35       -2.16      4.29 o 
 -15   7   2        0.03        4.42      4.66 o 
 -13   7   2       93.71       95.00      8.97 o 
 -11   7   2      978.36      954.08     23.32 o 
  -9   7   2        1.23       -0.37      3.59 o 
  -7   7   2        0.01        1.71      3.45 o 
  -5   7   2       91.83       82.80      8.03 o 
  -3   7   2      157.81      138.93      8.76 o 
  -1   7   2        0.01       -0.84      2.80 o 
   1   7   2      189.15      160.86      9.32 o 
   3   7   2      105.23      104.03      9.09 o 
   5   7   2       94.12       96.95      9.49 o 
   7   7   2        6.41        6.59      3.59 o 
   9   7   2       96.11       96.02      6.95 o 
  11   7   2       69.17       52.85      7.20 o 
  13   7   2        7.24        9.27      4.59 o 
  15   7   2      182.00      235.03     12.89 o 
 -10   8   2        8.31       11.85      4.99 o 
  -8   8   2       41.21       47.97      7.12 o 
  -6   8   2        0.80        1.57      3.66 o 
  -4   8   2        2.82       -0.09      3.66 o 
  -2   8   2        2.00       -1.67      3.53 o 
   0   8   2        2.47        9.97      4.35 o 
   2   8   2       24.29       16.42      4.87 o 
   4   8   2       64.28       53.12      6.95 o 
   6   8   2       99.74       99.91      8.85 o 
   8   8   2       79.92       89.44      8.60 o 
 -31   1   3      351.49      390.88     17.10 o 
 -29   1   3       44.76       41.74      5.63 o 
 -27   1   3        1.28        4.72      3.15 o 
 -25   1   3       95.18       84.31      6.59 o 
 -23   1   3      577.35      587.64     12.84 o 
 -21   1   3       11.35        7.30      2.37 o 
 -19   1   3      599.45      571.47     10.84 o 
 -17   1   3      479.09      498.26     11.50 o 
 -15   1   3     1037.41     1054.48     13.09 o 
 -13   1   3      618.77      678.44      9.50 o 
 -11   1   3      713.86      703.02      7.01 o 
  -9   1   3      137.33      177.55      3.36 o 
  -7   1   3      792.96      825.43      8.54 o 
  -5   1   3     7723.40     7423.19     50.71 o 
  -3   1   3      250.66      304.98      4.22 o 
  -1   1   3     1919.69     1840.28     13.88 o 
   1   1   3     1221.83     1185.12      9.37 o 
   3   1   3     1614.67     1742.60     12.86 o 
   5   1   3        7.86       10.84      0.97 o 
   7   1   3      745.96      730.36      6.84 o 
   9   1   3      414.47      386.33      4.16 o 
  11   1   3     2962.40     2969.87     17.95 o 
  13   1   3      409.61      410.08      5.14 o 
  15   1   3        7.95       10.69      1.46 o 
  17   1   3      252.13      279.17      5.93 o 
  19   1   3      540.71      538.29      8.71 o 
  21   1   3      305.65      305.28      8.86 o 
  23   1   3        1.62        3.19      4.42 o 
  25   1   3       61.85       40.56     10.44 o 
  27   1   3       29.87       34.08      9.80 o 
  29   1   3       10.51        1.87      7.19 o 
 -30   2   3        1.65        7.48      4.47 o 
 -28   2   3       22.25       16.94      4.67 o 
 -26   2   3       27.55       22.77      4.28 o 
 -24   2   3        0.06        5.14      2.79 o 
 -22   2   3      506.33      489.29     12.43 o 
 -20   2   3       95.30       81.56      4.76 o 
 -18   2   3     3289.43     3220.93     29.14 o 
 -16   2   3      941.80      929.87     11.63 o 
 -14   2   3      137.65      149.03      3.83 o 
 -12   2   3      129.96      127.74      3.95 o 
 -10   2   3      274.99      289.78      5.48 o 
  -8   2   3        1.22        4.44      0.98 o 
  -6   2   3     1695.20     1803.89     14.56 o 
  -4   2   3      855.49      884.08      9.45 o 
  -2   2   3     1879.94     1905.15     16.17 o 
   0   2   3       12.92       11.59      1.16 o 
   2   2   3      859.30      837.30      8.25 o 
   4   2   3       43.73       34.48      1.82 o 
   6   2   3      179.03      185.72      3.10 o 
   8   2   3     6765.91     6969.92     47.28 o 
  10   2   3      421.47      435.30      6.11 o 
  12   2   3     2797.24     2978.39     20.78 o 
  14   2   3     1633.79     1681.25     15.99 o 
  16   2   3      168.86      177.50      5.80 o 
  18   2   3       56.35       56.29      3.94 o 
  20   2   3       56.72       54.78      5.15 o 
  22   2   3      103.56       98.00      8.78 o 
  24   2   3      339.76      321.30     15.66 o 
  26   2   3        9.44        7.41      5.04 o 
  28   2   3       20.26        7.70      7.53 o 
 -29   3   3        5.09        3.26      4.23 o 
 -27   3   3       21.16       17.76      4.38 o 
 -25   3   3       74.32       70.73      9.40 o 
 -23   3   3        0.08        3.57      2.45 o 
 -21   3   3       38.72       39.88      4.39 o 
 -19   3   3       10.94       11.24      2.54 o 
 -17   3   3      813.28      816.18     13.06 o 
 -15   3   3     1469.88     1451.46     18.74 o 
 -13   3   3     2696.02     2524.38     22.87 o 
 -11   3   3     1059.18     1076.88     12.60 o 
  -9   3   3     1048.29     1240.45     12.53 o 
  -7   3   3        0.03        1.23      1.01 o 
  -5   3   3      241.43      233.79      4.71 o 
  -3   3   3      107.07      113.32      3.56 o 
  -1   3   3        2.78        1.82      0.91 o 
   1   3   3        0.01        1.21      0.97 o 
   3   3   3      699.10      661.96     10.58 o 
   5   3   3       24.85       13.90      1.39 o 
   7   3   3     1099.71     1149.35     13.57 o 
   9   3   3       64.92       58.25      3.71 o 
  11   3   3      225.76      238.10      5.73 o 
  13   3   3     3766.87     3943.71     30.97 o 
  15   3   3      558.15      538.66      9.47 o 
  17   3   3        9.61       11.68      2.47 o 
  19   3   3      530.93      507.53     13.59 o 
  21   3   3      173.93      158.55     10.56 o 
  23   3   3       11.28        2.87      6.78 o 
  25   3   3       60.72       61.62      9.39 o 
  27   3   3        3.32        8.49      5.82 o 
 -28   4   3       30.55       28.16      7.40 o 
 -26   4   3      265.24      286.52     11.65 o 
 -24   4   3        0.19        5.03      3.04 o 
 -22   4   3        0.11        6.19      2.97 o 
 -20   4   3       59.44       60.47      5.46 o 
 -18   4   3       57.19       51.92      4.42 o 
 -16   4   3        0.14        5.42      2.09 o 
 -14   4   3     1083.39     1113.82     15.50 o 
 -12   4   3      331.77      308.63      8.19 o 
 -10   4   3      907.77      877.46     11.56 o 
  -8   4   3     1019.01     1017.95     12.72 o 
  -6   4   3       29.88       32.13      3.06 o 
  -4   4   3      705.67      679.25      9.38 o 
  -2   4   3      116.25       93.55      4.61 o 
   0   4   3      782.82      769.26     10.24 o 
   2   4   3        0.17        4.21      1.45 o 
   4   4   3      555.41      530.21      7.26 o 
   6   4   3       74.95       78.57      4.34 o 
   8   4   3      166.13      147.93      5.37 o 
  10   4   3       34.12       36.99      3.02 o 
  12   4   3      396.05      354.03     10.60 o 
  14   4   3      111.21       86.46      6.18 o 
  16   4   3       29.63       40.90      4.93 o 
  18   4   3     1332.14     1287.38     24.87 o 
  20   4   3       60.48       67.45      7.91 o 
  22   4   3      116.24       94.43      9.45 o 
  24   4   3       24.85        8.51      5.46 o 
  26   4   3        9.50       13.13      6.29 o 
 -25   5   3      128.06      129.32     12.58 o 
 -23   5   3        0.51        0.64      3.61 o 
 -21   5   3      216.80      262.47     27.97 o 
 -19   5   3      131.88      108.06      8.64 o 
 -17   5   3       86.06       94.53      7.36 o 
 -15   5   3        0.53        0.63      2.58 o 
 -13   5   3       66.34       51.27      5.27 o 
 -11   5   3      207.31      192.84      8.17 o 
  -9   5   3        2.98        5.04      2.24 o 
  -7   5   3        9.25        8.29      2.30 o 
  -5   5   3       91.61       92.60     10.78 o 
  -3   5   3        0.00        1.68      1.69 o 
  -1   5   3     2277.75     2259.97     22.78 o 
   1   5   3       31.57       27.53      3.38 o 
   3   5   3        0.60        1.46      1.63 o 
   5   5   3      976.92      974.36     13.48 o 
   7   5   3      124.10       86.03      4.78 o 
   9   5   3        1.47        2.30      2.49 o 
  11   5   3        0.44        2.48      2.31 o 
  13   5   3        0.38        0.87      2.63 o 
  15   5   3        2.19        1.17      2.85 o 
  17   5   3       75.66       77.55     11.38 o 
  19   5   3       45.26       42.41      8.67 o 
  21   5   3      229.76      220.71     25.09 o 
  23   5   3      120.35       83.31     10.96 o 
 -22   6   3       94.75      111.06     10.07 o 
 -20   6   3       35.55       31.23      8.79 o 
 -18   6   3       63.45       82.79     10.17 o 
 -16   6   3      243.17      282.47     13.00 o 
 -14   6   3        0.84        2.39      2.90 o 
 -12   6   3       61.87       53.68      7.07 o 
 -10   6   3       47.91       61.16      5.98 o 
  -8   6   3      436.20      436.13     11.61 o 
  -6   6   3     2856.18     2874.32     34.79 o 
  -4   6   3       97.72       96.18      7.92 o 
  -2   6   3        9.86        7.33      2.65 o 
   0   6   3       26.40       21.65      4.46 o 
   2   6   3       31.68       21.92      3.94 o 
   4   6   3        0.98        2.38      2.52 o 
   6   6   3       42.04       40.24      4.93 o 
   8   6   3       49.39       43.56      4.80 o 
  10   6   3      468.17      405.63     12.73 o 
  12   6   3       10.49        7.64      3.88 o 
  14   6   3      109.98       97.47      9.68 o 
  16   6   3       13.34        6.21      3.99 o 
  18   6   3        1.46        4.65      4.23 o 
  20   6   3      377.55      469.13     27.38 o 
 -17   7   3       93.47       82.36      9.79 o 
 -15   7   3      288.85      305.50     15.80 o 
 -13   7   3        5.97        1.81      4.06 o 
 -11   7   3     1802.92     1926.89     47.09 o 
  -9   7   3      132.42      136.02     10.06 o 
  -7   7   3       41.10       39.68      5.75 o 
  -5   7   3       76.93       63.09      7.16 o 
  -3   7   3        0.59        2.32      3.64 o 
  -1   7   3        5.44        4.18      3.33 o 
   1   7   3       28.73       22.65      4.73 o 
   3   7   3        3.14        4.35      3.24 o 
   5   7   3       10.60        9.80      3.78 o 
   7   7   3        3.19        1.19      3.32 o 
   9   7   3        0.04       -1.33      3.41 o 
  11   7   3       19.06       31.58      7.47 o 
  13   7   3       23.82       18.80      4.95 o 
  15   7   3     1101.79     1289.02     37.99 o 
  -8   8   3       36.26       31.13      6.33 o 
  -6   8   3        6.46       10.92      4.83 o 
  -4   8   3       22.16       21.89      5.07 o 
  -2   8   3       92.17      100.76     15.35 o 
   0   8   3       15.87       10.86      4.46 o 
   2   8   3      257.94      273.45     15.40 o 
   4   8   3        1.47        4.31      4.13 o 
   6   8   3        0.02        2.32      4.24 o 
 -30   0   4      306.10      322.06     27.62 o 
 -28   0   4        0.10       -1.93      4.25 o 
 -26   0   4      664.04      690.87     21.41 o 
 -24   0   4       11.36        9.47      4.16 o 
 -22   0   4       88.64       79.47     11.84 o 
 -20   0   4        5.73        4.95      2.82 o 
 -18   0   4      365.78      321.41     10.54 o 
 -16   0   4       10.88       12.94      3.17 o 
 -14   0   4     3161.58     3403.23     35.42 o 
 -12   0   4     2437.36     2622.58     24.43 o 
 -10   0   4     5902.43     6221.33     52.52 o 
  -8   0   4      951.18      939.22     11.76 o 
  -6   0   4     4685.87     4723.22     50.56 o 
  -4   0   4      248.28      241.16      5.91 o 
  -2   0   4     7103.60     6980.38     67.61 o 
   0   0   4    12405.45    11576.36    107.46 o 
   2   0   4      419.09      474.90      6.50 o 
   4   0   4      243.39      240.97      6.50 o 
   6   0   4     1343.75     1472.04     16.83 o 
   8   0   4      131.31      118.21      2.96 o 
  10   0   4       58.75       78.18      2.72 o 
  12   0   4      286.32      348.27      8.87 o 
  14   0   4      576.39      633.98     10.48 o 
  16   0   4     2869.55     2770.06     34.77 o 
  18   0   4      258.85      256.38     11.21 o 
  20   0   4       23.50       35.47      5.00 o 
  22   0   4      606.86      611.15     20.48 o 
  24   0   4        8.25       12.51      9.56 o 
 -31   1   4       28.60       33.05      5.85 o 
 -29   1   4      169.07      155.81      9.61 o 
 -27   1   4        0.41        3.56      3.14 o 
 -25   1   4       25.05       26.44      4.08 o 
 -23   1   4      372.68      359.49     11.91 o 
 -21   1   4       25.39       20.32      3.05 o 
 -19   1   4        0.30       -0.26      1.67 o 
 -17   1   4      302.80      322.78      9.81 o 
 -15   1   4      238.11      260.50      5.04 o 
 -13   1   4        0.26        1.28      0.91 o 
 -11   1   4      628.72      584.07      7.23 o 
  -9   1   4     1372.20     1500.89     15.38 o 
  -7   1   4     4210.89     4188.78     27.55 o 
  -5   1   4      376.43      416.13      5.26 o 
  -3   1   4        8.12        8.25      1.04 o 
  -1   1   4     3333.31     3364.61     28.75 o 
   1   1   4     3202.16     3309.69     22.81 o 
   3   1   4      211.28      257.36      3.71 o 
   5   1   4     1508.12     1405.98     10.12 o 
   7   1   4       10.37       13.94      1.21 o 
   9   1   4     1125.80     1171.95     10.08 o 
  11   1   4      306.01      325.08      5.32 o 
  13   1   4        6.98        8.15      1.15 o 
  15   1   4       20.61       27.04      2.21 o 
  17   1   4      280.85      280.70      6.29 o 
  19   1   4       38.49       42.08      3.56 o 
  21   1   4      788.04      764.11     25.54 o 
  23   1   4       64.96       71.73      9.51 o 
  25   1   4       85.81       82.34     12.61 o 
  27   1   4       27.62       51.88     11.33 o 
 -30   2   4      105.01      113.10     12.21 o 
 -28   2   4        8.38       11.05      4.10 o 
 -26   2   4       92.25       99.60      7.55 o 
 -24   2   4       58.65       46.81      6.74 o 
 -22   2   4      165.82      173.85      8.19 o 
 -20   2   4       67.81       68.71      5.55 o 
 -18   2   4     1249.35     1201.91     18.65 o 
 -16   2   4       25.55       17.55      3.10 o 
 -14   2   4      715.14      698.05      8.59 o 
 -12   2   4      129.29      130.74      5.32 o 
 -10   2   4        1.94        2.34      1.04 o 
  -8   2   4       44.23       97.18      3.06 o 
  -6   2   4     1587.20     1674.86     14.61 o 
  -4   2   4     4238.45     4566.10     35.70 o 
  -2   2   4        5.44       20.81      1.61 o 
   0   2   4     1091.44     1225.98     10.37 o 
   2   2   4      364.09      417.96      5.33 o 
   4   2   4       11.97       13.52      1.37 o 
   6   2   4      206.70      234.64      3.67 o 
   8   2   4     2358.90     2391.71     18.68 o 
  10   2   4        0.57        1.77      1.05 o 
  12   2   4       76.49       73.35      3.00 o 
  14   2   4      742.55      750.27     12.85 o 
  16   2   4        5.34        3.61      2.08 o 
  18   2   4       41.19       30.54      4.11 o 
  20   2   4       57.82       51.51      9.01 o 
  22   2   4       71.55       67.70      6.88 o 
  24   2   4       65.61       69.67      9.10 o 
  26   2   4      447.11      418.65     20.94 o 
  28   2   4        5.36       16.62      8.68 o 
 -29   3   4       15.46       14.27      4.59 o 
 -27   3   4       36.08       27.97      5.12 o 
 -25   3   4       36.21       36.41      4.93 o 
 -23   3   4      194.44      218.50      8.23 o 
 -21   3   4      111.93      114.99      6.74 o 
 -19   3   4        1.77       -0.23      2.10 o 
 -17   3   4      800.30      802.20     15.56 o 
 -15   3   4      606.43      579.95      9.57 o 
 -13   3   4     3619.52     3575.38     29.74 o 
 -11   3   4      261.56      272.64      5.92 o 
  -9   3   4        0.01        1.27      1.14 o 
  -7   3   4      558.54      653.14     10.78 o 
  -5   3   4       11.95       12.38      1.61 o 
  -3   3   4       27.72       17.25      2.17 o 
  -1   3   4      121.16      135.66      3.68 o 
   1   3   4      146.99      128.28      4.20 o 
   3   3   4      379.73      321.87      5.98 o 
   5   3   4      824.86      827.30      9.23 o 
   7   3   4      326.88      318.89      4.80 o 
   9   3   4       63.52       47.21      2.87 o 
  11   3   4      474.42      451.24      8.74 o 
  13   3   4     4710.01     4687.62     40.91 o 
  15   3   4        0.06        0.55      2.27 o 
  17   3   4      316.97      291.69      9.84 o 
  19   3   4        1.38        2.74      3.09 o 
  21   3   4       12.98        6.57      5.18 o 
  23   3   4        2.52        3.12      3.74 o 
  25   3   4       12.80       10.50      5.68 o 
  27   3   4        0.31        5.05      5.33 o 
 -28   4   4      177.16      199.60     13.94 o 
 -26   4   4       22.60       13.04      4.69 o 
 -24   4   4       15.47        9.17      3.54 o 
 -22   4   4       34.42       31.85      4.49 o 
 -20   4   4      244.62      251.41     10.63 o 
 -18   4   4       96.52       83.58      5.87 o 
 -16   4   4       87.08       94.15      5.41 o 
 -14   4   4        3.62        1.41      1.80 o 
 -12   4   4     2842.29     2828.76     29.64 o 
 -10   4   4      433.51      418.94      7.87 o 
  -8   4   4     2250.00     2184.01     22.01 o 
  -6   4   4        1.89        2.03      1.31 o 
  -4   4   4      478.24      493.57      8.78 o 
  -2   4   4      859.64      841.25     10.98 o 
   0   4   4      164.00      136.93      4.66 o 
   2   4   4      309.75      309.00      6.80 o 
   4   4   4     1151.57     1089.26     13.17 o 
   6   4   4      267.30      248.93      5.36 o 
   8   4   4      249.52      203.53      5.33 o 
  10   4   4       16.92       21.45      2.61 o 
  12   4   4      105.53      100.15      5.15 o 
  14   4   4      402.00      342.56     10.59 o 
  16   4   4       93.27       64.57      6.50 o 
  18   4   4     2118.56     2025.64     37.00 o 
  20   4   4       16.61       13.47      5.59 o 
  22   4   4       43.28       27.13      5.97 o 
  24   4   4       76.09       73.53      8.96 o 
 -25   5   4       46.23       34.54      7.80 o 
 -23   5   4       16.54       20.62      5.23 o 
 -21   5   4      307.74      314.53     17.68 o 
 -19   5   4        3.29        5.86      3.28 o 
 -17   5   4        1.16        3.38      3.00 o 
 -15   5   4        3.74        4.93      2.66 o 
 -13   5   4       78.38       67.02      4.74 o 
 -11   5   4       39.89       35.24      3.60 o 
  -9   5   4      273.92      284.56      8.09 o 
  -7   5   4     1938.73     1953.60     21.57 o 
  -5   5   4      970.96      925.09     13.23 o 
  -3   5   4     4225.03     4264.26     41.27 o 
  -1   5   4      687.01      676.88     12.75 o 
   1   5   4      280.55      270.80      8.09 o 
   3   5   4      225.76      200.82      8.41 o 
   5   5   4      158.19      154.24      5.49 o 
   7   5   4       30.71       27.66      2.99 o 
   9   5   4       92.11       71.94      7.20 o 
  11   5   4       22.68       13.80      3.90 o 
  13   5   4       30.54       24.71      4.20 o 
  15   5   4        0.40        0.28      3.17 o 
  17   5   4       24.82       16.17      9.58 o 
  19   5   4       11.74        3.92      4.21 o 
  21   5   4       72.15       95.58     10.07 o 
 -22   6   4       16.90       18.36      5.22 o 
 -20   6   4       20.18       22.04      6.98 o 
 -18   6   4       53.96       53.82      6.76 o 
 -16   6   4      301.55      336.61     13.74 o 
 -14   6   4        1.33        1.18      3.10 o 
 -12   6   4       11.30        8.26      3.34 o 
 -10   6   4      226.27      220.29     19.34 o 
  -8   6   4      286.33      302.02     13.75 o 
  -6   6   4      531.48      535.75     17.49 o 
  -4   6   4       62.84       64.38      6.75 o 
  -2   6   4      185.09      179.20      9.51 o 
   0   6   4       16.75       13.56      4.05 o 
   2   6   4      141.01      148.88      6.84 o 
   4   6   4      276.32      289.49     10.15 o 
   6   6   4       12.83       15.51      3.48 o 
   8   6   4       31.54       43.45      4.95 o 
  10   6   4      282.15      276.16     15.28 o 
  12   6   4       93.24      105.37      9.13 o 
  14   6   4        1.65        2.28      3.31 o 
  16   6   4      198.72      212.25     13.02 o 
  18   6   4       14.89        8.89      5.24 o 
 -17   7   4       81.71       68.62      8.98 o 
 -15   7   4        0.16        3.46      4.56 o 
 -13   7   4      174.76      186.94     12.89 o 
 -11   7   4        0.84        1.53      3.60 o 
  -9   7   4      100.13       94.93      9.43 o 
  -7   7   4       58.41       53.94      6.82 o 
  -5   7   4       62.61       56.48      6.83 o 
  -3   7   4       51.36       36.73      5.77 o 
  -1   7   4       53.82       42.98      5.48 o 
   1   7   4        2.06        6.89      3.55 o 
   3   7   4       39.38       42.01      6.43 o 
   5   7   4      103.42      107.80      9.13 o 
   7   7   4       43.93       49.62      7.50 o 
   9   7   4       28.83       17.03      5.11 o 
  11   7   4      218.83      250.02     13.62 o 
  13   7   4        1.30        3.86      4.85 o 
  -8   8   4        1.20        1.21      4.35 o 
  -6   8   4       64.36       93.85     12.93 o 
  -4   8   4        0.04        0.22      3.60 o 
  -2   8   4       30.64       31.28      5.67 o 
   0   8   4       55.59       55.38      6.89 o 
   2   8   4      134.29      152.30     10.34 o 
   4   8   4       12.98        8.01      4.50 o 
 -31   1   5      146.56      164.07     10.53 o 
 -29   1   5       23.99       16.18      4.54 o 
 -27   1   5      160.15      156.81      8.59 o 
 -25   1   5      194.05      192.92      8.88 o 
 -23   1   5      147.73      136.56      7.07 o 
 -21   1   5      173.22      165.21      7.10 o 
 -19   1   5       50.35       48.42      3.88 o 
 -17   1   5      270.29      279.05      7.88 o 
 -15   1   5      139.11      128.07      5.28 o 
 -13   1   5      324.80      316.14      7.05 o 
 -11   1   5       16.85       12.92      2.26 o 
  -9   1   5     2761.24     3015.01     25.76 o 
  -7   1   5       71.31       64.65      3.09 o 
  -5   1   5      879.60     1016.03     13.39 o 
  -3   1   5      131.75      155.06      3.13 o 
  -1   1   5     1175.03     1271.77     11.11 o 
   1   1   5       65.19       69.44      1.93 o 
   3   1   5     4221.13     4339.93     26.14 o 
   5   1   5      607.56      567.62      5.21 o 
   7   1   5       19.56       21.21      1.34 o 
   9   1   5      301.26      318.27      4.41 o 
  11   1   5      234.66      240.64      4.23 o 
  13   1   5       83.68       66.62      2.88 o 
  15   1   5      161.71      165.01      6.10 o 
  17   1   5      563.98      581.70     11.07 o 
  19   1   5        1.49        4.47      2.59 o 
  21   1   5      221.56      216.24      9.75 o 
 -30   2   5      127.51      129.51      9.52 o 
 -28   2   5        5.28        4.62      3.77 o 
 -26   2   5       11.89        8.65      3.51 o 
 -24   2   5      662.89      636.32     15.20 o 
 -22   2   5      128.81      131.84      7.95 o 
 -20   2   5      231.81      209.73      8.84 o 
 -18   2   5       59.64       44.96      4.25 o 
 -16   2   5       60.95       48.00      3.87 o 
 -14   2   5        0.36        1.88      1.27 o 
 -12   2   5      631.17      609.73      8.16 o 
 -10   2   5      557.00      531.97      7.50 o 
  -8   2   5       76.68       73.55      2.45 o 
  -6   2   5     1263.94     1368.43     11.60 o 
  -4   2   5     1999.84     2119.09     18.76 o 
  -2   2   5     1971.69     2133.50     17.34 o 
   0   2   5      558.38      572.76      6.76 o 
   2   2   5      169.87      175.03      3.39 o 
   4   2   5      519.84      533.43      8.91 o 
   6   2   5      947.35      894.64      7.84 o 
   8   2   5     1349.13     1206.58     13.58 o 
  10   2   5      692.49      653.70      7.92 o 
  12   2   5        3.82        6.30      1.44 o 
  14   2   5        6.25        9.38      2.08 o 
  16   2   5       20.08       11.03      2.87 o 
  18   2   5      403.90      385.71     12.36 o 
  20   2   5       71.64       53.25      5.41 o 
  22   2   5      125.39      111.73      8.37 o 
  24   2   5      188.93      196.28     13.17 o 
  26   2   5      178.15      170.88     12.93 o 
 -29   3   5      185.93      201.28     11.00 o 
 -27   3   5      138.23      146.15     14.87 o 
 -25   3   5      225.85      233.42     12.35 o 
 -23   3   5      371.66      404.25     14.27 o 
 -21   3   5       34.66       32.99      6.37 o 
 -19   3   5       55.28       44.25      4.28 o 
 -17   3   5      100.18       88.15      5.43 o 
 -15   3   5     1130.89     1102.75     14.98 o 
 -13   3   5      232.95      211.23      5.57 o 
 -11   3   5      689.41      753.47     10.37 o 
  -9   3   5       84.03       82.63      3.75 o 
  -7   3   5      982.07     1005.52     10.45 o 
  -5   3   5       43.22       59.27      2.31 o 
  -3   3   5      198.61      217.88      4.00 o 
  -1   3   5        9.37       15.88      2.54 o 
   1   3   5     2495.65     2570.40     21.79 o 
   3   3   5      966.59      869.53     12.93 o 
   5   3   5       15.10       21.88      1.97 o 
   7   3   5      284.37      235.39      4.71 o 
   9   3   5     1252.80     1261.85     15.87 o 
  11   3   5      105.92      102.22      6.53 o 
  13   3   5       82.57       80.56      7.59 o 
  15   3   5        0.57        1.47      2.23 o 
  17   3   5      323.01      331.70     11.82 o 
  19   3   5      583.75      579.91     17.81 o 
  21   3   5       13.48        8.17      4.23 o 
  23   3   5        5.29        2.98      3.94 o 
  25   3   5        0.15        1.18      4.68 o 
 -26   4   5      160.71      175.48     11.51 o 
 -24   4   5      170.03      198.29     15.07 o 
 -22   4   5        1.95        1.59      2.65 o 
 -20   4   5       22.12       17.88      3.60 o 
 -18   4   5       50.16       55.51      5.16 o 
 -16   4   5      238.00      255.67      8.74 o 
 -14   4   5      103.42       94.53      5.73 o 
 -12   4   5     1018.02      987.71     13.95 o 
 -10   4   5      219.95      231.31      7.27 o 
  -8   4   5     2037.78     2020.42     21.08 o 
  -6   4   5       17.24       19.14      2.20 o 
  -4   4   5       70.75       63.62      2.99 o 
  -2   4   5      346.68      335.63      6.71 o 
   0   4   5       84.76       91.71      4.19 o 
   2   4   5     2784.26     2655.46     25.65 o 
   4   4   5      529.37      515.61      9.50 o 
   6   4   5       53.73       37.21      2.54 o 
   8   4   5      263.28      240.67      6.75 o 
  10   4   5      277.72      269.70      8.47 o 
  12   4   5      425.23      431.82     13.55 o 
  14   4   5      199.05      199.80      8.61 o 
  16   4   5       84.37       75.30      8.18 o 
  18   4   5      933.01      905.39     23.01 o 
  20   4   5       13.13       14.65      4.93 o 
  22   4   5      176.90      162.10     11.84 o 
  24   4   5       44.69       49.80      7.74 o 
 -25   5   5       76.26       61.94     10.82 o 
 -23   5   5      160.33      185.76     13.93 o 
 -21   5   5       18.15       14.86      4.45 o 
 -19   5   5       13.91        9.16      3.21 o 
 -17   5   5        4.25        3.28      2.57 o 
 -15   5   5        9.10       12.48      3.02 o 
 -13   5   5       17.63       17.66      3.25 o 
 -11   5   5       27.56       23.33      3.07 o 
  -9   5   5      179.01      184.12      9.40 o 
  -7   5   5     1834.81     1858.98     36.83 o 
  -5   5   5      254.25      257.46      6.64 o 
  -3   5   5      113.77      113.96      4.97 o 
  -1   5   5      731.05      766.22     12.10 o 
   1   5   5      958.93      940.98     13.72 o 
   3   5   5        9.73        9.97      2.24 o 
   5   5   5      224.38      223.84      7.39 o 
   7   5   5        0.07        0.50      1.87 o 
   9   5   5       10.76       17.08      3.77 o 
  11   5   5        0.52       -0.10      2.89 o 
  13   5   5        4.17        2.89      4.99 o 
  15   5   5        3.35        6.08      3.75 o 
  17   5   5      121.56      124.55     13.03 o 
  19   5   5      273.47      234.09     13.67 o 
  21   5   5      418.01      459.02     18.37 o 
 -20   6   5      155.09      143.75     12.18 o 
 -18   6   5       10.96        9.69      3.93 o 
 -16   6   5       48.32       57.09      6.82 o 
 -14   6   5       37.08       36.26      5.65 o 
 -12   6   5       15.54       11.26      3.79 o 
 -10   6   5      115.19      114.03     12.39 o 
  -8   6   5     1085.32     1096.11     23.27 o 
  -6   6   5       52.41       52.89      6.51 o 
  -4   6   5      757.96      755.48     30.75 o 
  -2   6   5     2038.59     2041.67     32.32 o 
   0   6   5      205.15      217.79     12.75 o 
   2   6   5      623.33      606.21     13.71 o 
   4   6   5      261.37      270.37     10.30 o 
   6   6   5      185.55      199.35     10.31 o 
   8   6   5       26.98       34.81      5.64 o 
  10   6   5       84.08      114.67     10.34 o 
  12   6   5        5.06       12.30      5.48 o 
  14   6   5       26.54       22.05      5.93 o 
  16   6   5      227.08      275.91     13.10 o 
  18   6   5      100.91       86.12      9.91 o 
 -15   7   5      308.40      313.24     15.70 o 
 -13   7   5      390.29      413.89     20.49 o 
 -11   7   5       23.52       21.74      5.70 o 
  -9   7   5       70.89       73.73     11.14 o 
  -7   7   5       67.56       71.02     11.13 o 
  -5   7   5      112.94      120.84     10.18 o 
  -3   7   5       34.83       29.98      6.23 o 
  -1   7   5       13.84        2.65      3.80 o 
   1   7   5      190.92      177.97     10.76 o 
   3   7   5      529.35      544.79     16.95 o 
   5   7   5       29.50       42.27      6.95 o 
   7   7   5      371.74      382.04     17.01 o 
   9   7   5      209.33      218.51     14.36 o 
  11   7   5      313.31      325.37     16.97 o 
  13   7   5      109.66      100.44     11.14 o 
  -6   8   5       92.93       94.62     10.39 o 
  -4   8   5       30.51       37.00      8.12 o 
  -2   8   5       24.37       21.79      5.50 o 
   0   8   5       63.79       62.14      7.74 o 
   2   8   5       34.47       45.36      6.86 o 
 -30   0   6        3.58        1.44      5.09 o 
 -28   0   6      571.93      610.13     21.38 o 
 -26   0   6      394.28      405.31     16.66 o 
 -24   0   6        0.34        0.62      3.63 o 
 -22   0   6     1021.36      945.93     23.37 o 
 -20   0   6       23.46       14.78      6.76 o 
 -18   0   6        1.65        3.24      2.49 o 
 -16   0   6      194.93      216.98      8.40 o 
 -14   0   6      149.83      119.64      6.30 o 
 -12   0   6     1858.69     1951.54     24.44 o 
 -10   0   6      145.66      194.84      9.55 o 
  -8   0   6     1161.87     1242.29     19.75 o 
  -6   0   6        0.18        6.98      5.75 o 
  -4   0   6      350.04      365.25      8.62 o 
  -2   0   6       45.56       43.41      3.11 o 
   0   0   6      605.98      490.07     12.29 o 
   2   0   6      458.74      437.87      7.07 o 
   4   0   6    12434.38    13297.02    108.01 o 
   6   0   6      363.63      394.20      8.01 o 
   8   0   6      658.75      702.93     14.99 o 
  10   0   6      144.59      137.85      6.36 o 
  12   0   6       34.50       26.45      3.66 o 
  14   0   6       25.24       31.26      4.13 o 
  16   0   6      260.50      235.32      9.77 o 
  18   0   6       73.05       72.00     10.30 o 
  22   0   6       59.04       56.46     15.19 o 
 -31   1   6       32.41       26.48      5.66 o 
 -29   1   6        0.82        4.77      3.62 o 
 -27   1   6      222.84      208.35     10.58 o 
 -25   1   6       75.74       58.00      5.51 o 
 -23   1   6      513.24      473.21     11.72 o 
 -21   1   6       29.12       16.75      3.03 o 
 -19   1   6       77.09       72.63      5.63 o 
 -17   1   6      625.63      585.88     11.32 o 
 -15   1   6      242.46      213.57      6.66 o 
 -13   1   6      224.70      192.51      5.16 o 
 -11   1   6      209.51      234.36      7.76 o 
  -9   1   6      282.89      309.93      5.92 o 
  -7   1   6     1796.85     1785.96     17.12 o 
  -5   1   6     1226.84     1165.97     11.59 o 
  -3   1   6      537.91      537.22      6.76 o 
  -1   1   6     3790.42     3976.25     27.87 o 
   1   1   6      694.23      721.32      7.89 o 
   3   1   6        7.29        1.65      0.90 o 
   5   1   6      189.73      179.39      4.38 o 
   7   1   6      198.56      194.88      3.36 o 
   9   1   6      931.59      961.53      8.99 o 
  11   1   6      501.25      455.59      7.28 o 
  13   1   6      263.47      250.54      6.08 o 
  15   1   6      120.79      108.60      4.92 o 
  17   1   6      514.06      498.69     13.11 o 
  19   1   6        4.05        4.42      3.84 o 
  21   1   6        3.87        1.34      3.87 o 
 -30   2   6       86.39       89.01      8.93 o 
 -28   2   6        8.45        4.07      3.52 o 
 -26   2   6        6.14        7.79      3.56 o 
 -24   2   6        0.06        2.77      3.03 o 
 -22   2   6       53.01       49.60      5.65 o 
 -20   2   6      918.35      910.99     18.04 o 
 -18   2   6       80.64       87.05      7.01 o 
 -16   2   6       53.33       57.39      4.68 o 
 -14   2   6      558.06      566.02     10.56 o 
 -12   2   6      280.28      253.72      5.48 o 
 -10   2   6       16.13       17.99      1.56 o 
  -8   2   6      565.04      556.33      7.24 o 
  -6   2   6     1180.32     1309.20     13.79 o 
  -4   2   6      566.32      649.11      8.23 o 
  -2   2   6      360.76      424.25      5.21 o 
   0   2   6      909.15      970.94      9.24 o 
   2   2   6       91.11       69.39      3.30 o 
   4   2   6       61.94       46.30      2.59 o 
   6   2   6      491.18      477.96      5.90 o 
   8   2   6       87.20      100.33      3.47 o 
  10   2   6        0.86        1.18      1.20 o 
  12   2   6     1816.47     1832.65     19.17 o 
  14   2   6       73.06       71.19      6.42 o 
  16   2   6        0.84        2.96      2.25 o 
  18   2   6      192.81      181.25      8.28 o 
  20   2   6       50.87       56.60      6.03 o 
  22   2   6       24.41        9.19      4.12 o 
  24   2   6       86.00       48.93     11.87 o 
  26   2   6      159.36      169.90     20.21 o 
 -29   3   6       39.34       52.89      8.36 o 
 -27   3   6       59.80       46.87      6.91 o 
 -25   3   6        6.99        7.84      4.12 o 
 -23   3   6      902.33      915.44     21.86 o 
 -21   3   6       69.40       76.85      7.12 o 
 -19   3   6     2017.32     1988.79     31.94 o 
 -17   3   6       48.12       46.07      4.37 o 
 -15   3   6      700.85      691.31     10.95 o 
 -13   3   6       70.81       78.44      6.01 o 
 -11   3   6       36.27       30.99      2.72 o 
  -9   3   6       10.33       10.54      1.40 o 
  -7   3   6      156.58      153.35      3.53 o 
  -5   3   6       45.23       48.35      3.49 o 
  -3   3   6      206.03      211.84      5.71 o 
  -1   3   6       35.13       35.58      2.82 o 
   1   3   6      919.20      968.72     11.57 o 
   3   3   6      317.99      310.72      6.72 o 
   5   3   6      234.01      248.73      6.27 o 
   7   3   6     5094.49     5039.16     41.45 o 
   9   3   6      125.19      127.76      7.71 o 
  11   3   6       51.59       50.91      3.98 o 
  13   3   6       52.98       52.76      9.77 o 
  15   3   6      156.22      152.59      8.38 o 
  17   3   6       49.88       43.11      6.61 o 
  19   3   6        5.90        7.19      3.87 o 
  21   3   6       12.23        5.63      3.79 o 
  23   3   6        8.54       10.81      4.52 o 
  25   3   6        5.03       17.87      9.05 o 
 -26   4   6       38.64       45.39      7.05 o 
 -24   4   6     1322.99     1383.45     28.57 o 
 -22   4   6        1.77       -0.12      2.96 o 
 -20   4   6       29.07       25.41      4.67 o 
 -18   4   6       86.69       99.55      6.37 o 
 -16   4   6       43.91       35.77      5.68 o 
 -14   4   6      128.23      113.50      6.07 o 
 -12   4   6       93.12      102.92      5.22 o 
 -10   4   6      612.35      590.20     13.81 o 
  -8   4   6      169.72      165.86      5.30 o 
  -6   4   6       51.65       60.43      2.97 o 
  -4   4   6      106.41      110.21      3.76 o 
  -2   4   6       27.75       24.33      2.14 o 
   0   4   6        0.27        1.26      1.65 o 
   2   4   6     4753.57     4651.54     42.33 o 
   4   4   6        1.76        4.06      2.22 o 
   6   4   6     1400.80     1449.57     26.19 o 
   8   4   6       75.65       72.08      4.50 o 
  10   4   6        6.15        7.95      2.50 o 
  12   4   6      115.51      115.87      8.82 o 
  14   4   6      241.60      227.95     12.63 o 
  16   4   6        6.78        1.64      3.39 o 
  18   4   6        0.22        2.41      3.77 o 
  20   4   6        0.17        6.08      4.47 o 
  22   4   6      171.31      168.81     12.09 o 
 -23   5   6       43.33       38.38      6.38 o 
 -21   5   6        6.48        0.44      3.63 o 
 -19   5   6       59.25       49.76      5.34 o 
 -17   5   6        4.68        5.27      2.86 o 
 -15   5   6      168.33      179.86     11.85 o 
 -13   5   6        0.56        2.50      2.34 o 
 -11   5   6        1.04        3.71      2.31 o 
  -9   5   6      151.29      144.15      6.75 o 
  -7   5   6     1027.03     1064.17     16.01 o 
  -5   5   6      346.94      353.20     11.47 o 
  -3   5   6     3427.92     3496.33     32.75 o 
  -1   5   6        1.15        4.81      2.14 o 
   1   5   6      103.67      102.78      6.15 o 
   3   5   6      610.93      603.48     11.83 o 
   5   5   6       24.53       24.15      3.26 o 
   7   5   6        0.06        1.51      2.20 o 
   9   5   6        2.60        4.08      3.17 o 
  11   5   6      283.93      325.20     14.08 o 
  13   5   6       37.39       40.80      7.28 o 
  15   5   6      144.80      182.69     31.62 o 
  17   5   6       64.28       58.16      7.66 o 
  19   5   6      386.33      334.66     15.32 o 
 -20   6   6       35.66       40.51      6.38 o 
 -18   6   6      259.66      286.23     16.58 o 
 -16   6   6       52.16       64.92      7.10 o 
 -14   6   6       68.68       57.06      6.42 o 
 -12   6   6        3.12        3.75      3.13 o 
 -10   6   6       94.74       85.50     14.86 o 
  -8   6   6      124.08      121.37      8.13 o 
  -6   6   6       74.14       68.29      6.91 o 
  -4   6   6       19.45       25.36      4.82 o 
  -2   6   6      394.68      377.45     24.68 o 
   0   6   6      541.56      496.52     19.20 o 
   2   6   6      280.88      306.66     12.93 o 
   4   6   6       11.48        5.71      3.39 o 
   6   6   6        0.10        1.21      3.14 o 
   8   6   6       79.63       65.89      8.00 o 
  10   6   6      374.59      449.55     17.42 o 
  12   6   6       36.68       31.61      7.01 o 
  14   6   6       32.93       20.83      8.97 o 
  16   6   6      180.34      163.44     20.36 o 
 -15   7   6        1.26        4.69      4.09 o 
 -13   7   6      157.41      167.21     14.01 o 
 -11   7   6      171.60      188.40     12.27 o 
  -9   7   6        0.54        3.42      3.79 o 
  -7   7   6       13.41        5.02      4.16 o 
  -5   7   6        4.31        2.32      3.81 o 
  -3   7   6       14.13        8.47      4.30 o 
  -1   7   6        4.81        9.90      4.33 o 
   1   7   6       46.64       40.21      6.73 o 
   3   7   6      488.25      470.67     18.10 o 
   5   7   6       42.81       74.24      8.94 o 
   7   7   6       14.04        2.64      4.46 o 
   9   7   6       70.26       32.82      8.33 o 
  11   7   6       46.13       40.58      9.71 o 
 -29   1   7        2.19        5.80      3.69 o 
 -27   1   7       59.93       45.06      5.26 o 
 -25   1   7       68.37       78.42      6.26 o 
 -23   1   7      116.02      106.40      7.67 o 
 -21   1   7      295.61      253.72     12.36 o 
 -19   1   7       20.51       33.35      4.16 o 
 -17   1   7       88.84       55.30      4.31 o 
 -15   1   7      531.52      575.83     14.51 o 
 -13   1   7     1231.65     1150.73     14.91 o 
 -11   1   7       10.18        7.42      1.70 o 
  -9   1   7      802.48      730.44      9.91 o 
  -7   1   7       47.85       29.60      2.12 o 
  -5   1   7      368.67      443.85      7.21 o 
  -3   1   7      222.13      224.81      4.27 o 
  -1   1   7      872.83     1001.24     10.41 o 
   1   1   7      106.92      110.12      3.51 o 
   3   1   7       13.85        4.98      1.20 o 
   5   1   7        0.45        3.44      1.05 o 
   7   1   7      416.14      435.77      8.15 o 
   9   1   7     1338.56     1364.92     16.64 o 
  11   1   7        2.42        4.04      1.72 o 
  13   1   7       36.46       31.35      3.29 o 
  15   1   7      156.74      137.64      8.79 o 
  17   1   7      894.26      916.53     21.40 o 
  19   1   7       85.03       72.38     14.28 o 
  21   1   7        1.08        1.27      4.42 o 
 -28   2   7       22.62       22.55      5.60 o 
 -26   2   7       10.79       15.51      4.39 o 
 -24   2   7        2.23        3.71      3.00 o 
 -22   2   7       67.27       66.09      9.28 o 
 -20   2   7      535.15      529.01     13.75 o 
 -18   2   7     3603.70     3495.95     41.23 o 
 -16   2   7       91.68       61.15      5.16 o 
 -14   2   7     1002.30      937.96     14.34 o 
 -12   2   7       13.37       20.75      2.52 o 
 -10   2   7       91.43      127.10      4.99 o 
  -8   2   7        0.46        0.36      1.06 o 
  -6   2   7       22.49       23.98      1.63 o 
  -4   2   7      264.78      299.53      5.51 o 
  -2   2   7      492.83      525.56      6.89 o 
   0   2   7      282.14      305.38      5.36 o 
   2   2   7      387.53      392.18      5.80 o 
   4   2   7        1.70        1.95      1.06 o 
   6   2   7        0.07        0.54      1.01 o 
   8   2   7      610.05      598.97      8.51 o 
  10   2   7      324.23      324.12      7.01 o 
  12   2   7     4648.79     4645.99     40.10 o 
  14   2   7      108.38      117.00      5.75 o 
  16   2   7       46.90       43.49      5.18 o 
  18   2   7       15.99       15.82      5.06 o 
  20   2   7       23.73       12.89      6.26 o 
  22   2   7       89.95       86.99     15.06 o 
  24   2   7        1.51        4.55      7.39 o 
 -27   3   7        7.94       10.55      4.75 o 
 -25   3   7      460.02      477.59     16.48 o 
 -23   3   7      500.13      526.48     16.61 o 
 -21   3   7        1.02        2.18      3.34 o 
 -19   3   7      846.44      889.95     16.74 o 
 -17   3   7      141.54      155.22      7.28 o 
 -15   3   7       27.19       27.03      3.46 o 
 -13   3   7      325.88      288.62      8.17 o 
 -11   3   7        8.96        7.61      2.02 o 
  -9   3   7       57.13       75.16      4.12 o 
  -7   3   7       34.89       30.11      3.41 o 
  -5   3   7      193.18      156.29      5.76 o 
  -3   3   7      118.94      125.62      4.64 o 
  -1   3   7      115.40      122.68      3.38 o 
   1   3   7       83.64      110.63      3.53 o 
   3   3   7        2.34        0.52      1.40 o 
   5   3   7      708.26      718.87     12.20 o 
   7   3   7     4197.37     4003.72     37.39 o 
   9   3   7       82.48       75.81      4.79 o 
  11   3   7       58.23       52.68      4.94 o 
  13   3   7        0.31       -1.36      2.94 o 
  15   3   7        1.27        4.47      3.11 o 
  17   3   7        0.65        0.23      3.27 o 
  19   3   7       54.39       57.10      6.39 o 
  21   3   7       43.91       26.28      8.18 o 
  23   3   7        5.88       -0.28      4.82 o 
 -26   4   7        2.40        1.20      4.00 o 
 -24   4   7      172.83      175.04     17.41 o 
 -22   4   7       28.93       25.04      5.17 o 
 -20   4   7      469.87      485.72     15.29 o 
 -18   4   7      211.87      195.46     15.59 o 
 -16   4   7       93.79      106.43      7.85 o 
 -14   4   7       30.45       34.13      3.72 o 
 -12   4   7       15.79       10.36      2.33 o 
 -10   4   7     1092.50     1045.50     18.49 o 
  -8   4   7        0.10        3.25      1.36 o 
  -6   4   7       11.37       16.95      2.09 o 
  -4   4   7       75.16       70.14      5.29 o 
  -2   4   7      422.83      400.30      7.30 o 
   0   4   7       39.09       34.81      3.72 o 
   2   4   7      552.32      537.72     14.63 o 
   4   4   7        7.61        8.26      3.01 o 
   6   4   7       57.55       55.14      5.30 o 
   8   4   7     1122.91     1134.90     18.23 o 
  10   4   7       33.18       31.71      5.64 o 
  12   4   7        0.02        1.18      3.28 o 
  14   4   7       62.11       55.86     16.79 o 
  16   4   7       55.95       58.12      9.13 o 
  18   4   7       24.28       22.76     10.62 o 
  20   4   7      224.28      265.57     13.37 o 
 -23   5   7       63.84       53.47      7.19 o 
 -21   5   7        2.02        5.77      3.88 o 
 -19   5   7        8.66        3.52      3.50 o 
 -17   5   7        4.34        5.17      2.99 o 
 -15   5   7       52.57       42.34      4.61 o 
 -13   5   7      225.61      206.58      8.13 o 
 -11   5   7      338.75      344.85      9.76 o 
  -9   5   7       48.67       55.48      4.48 o 
  -7   5   7       11.96       13.59      3.10 o 
  -5   5   7     1082.15     1081.07     16.22 o 
  -3   5   7        2.37        3.55      2.09 o 
  -1   5   7      421.09      440.93     10.65 o 
   1   5   7        1.63       -0.59      2.12 o 
   3   5   7      126.34      123.45      6.54 o 
   5   5   7       22.84       16.08      3.65 o 
   7   5   7       42.59       36.13      5.78 o 
   9   5   7       16.85       13.18      3.63 o 
  11   5   7       44.30       30.48      7.80 o 
  13   5   7       81.25       56.37     21.02 o 
  15   5   7      366.92      457.42     20.78 o 
  17   5   7        6.43        8.45      5.80 o 
  19   5   7       13.35        9.30      5.50 o 
 -20   6   7      184.06      189.56     14.43 o 
 -18   6   7        0.88        1.09      3.57 o 
 -16   6   7      154.30      136.45      9.31 o 
 -14   6   7       13.98       14.27      4.19 o 
 -12   6   7       30.37       30.99      5.00 o 
 -10   6   7        0.80       -0.25      2.95 o 
  -8   6   7      191.99      203.91      9.69 o 
  -6   6   7       20.28       30.26      5.00 o 
  -4   6   7       29.15       22.82      4.52 o 
  -2   6   7      514.81      524.22     17.20 o 
   0   6   7     1034.75     1059.51     24.34 o 
   2   6   7       93.52      101.66      7.89 o 
   4   6   7       55.85       54.62      8.48 o 
   6   6   7       41.92       36.99      7.64 o 
   8   6   7        3.49        2.60      3.74 o 
  10   6   7      283.38      351.35     15.96 o 
  12   6   7        4.91        2.39      5.33 o 
  14   6   7        1.98        3.04      5.38 o 
 -13   7   7        0.66        2.47      3.82 o 
 -11   7   7       51.36       71.25     11.37 o 
  -9   7   7       66.48       64.52      7.75 o 
  -7   7   7       19.67       22.73      5.35 o 
  -5   7   7        1.21        3.81      3.89 o 
  -3   7   7       18.39       11.39      4.58 o 
  -1   7   7        1.03       -0.44      3.71 o 
   1   7   7      320.47      306.55     14.53 o 
   3   7   7      485.85      448.38     17.73 o 
   5   7   7     1216.41     1353.80     52.26 o 
   7   7   7       31.71       23.66      6.15 o 
   9   7   7        3.09        1.53      4.81 o 
 -30   0   8        0.09       11.66      6.14 o 
 -28   0   8      171.39      198.68     14.49 o 
 -26   0   8      255.85      282.92     21.33 o 
 -24   0   8      811.16      783.78     22.67 o 
 -22   0   8       69.30       53.02      9.40 o 
 -20   0   8       28.01       16.34      5.74 o 
 -18   0   8        0.02        3.44      2.98 o 
 -16   0   8      197.89      165.19      9.46 o 
 -14   0   8      970.35      968.93     20.61 o 
 -12   0   8       38.34       34.43      5.71 o 
 -10   0   8     4591.69     4513.87     45.52 o 
  -8   0   8     5954.00     5734.52     62.50 o 
  -6   0   8      124.72       90.96      5.54 o 
  -4   0   8      367.80      299.98      9.70 o 
  -2   0   8     2622.03     2433.47     35.65 o 
   0   0   8     2270.64     2377.17     24.80 o 
   2   0   8      415.96      489.02      8.84 o 
   4   0   8      131.37      167.00      5.41 o 
   6   0   8      682.62      789.00     22.73 o 
   8   0   8      108.69      116.31      6.32 o 
  10   0   8       24.93       34.89      4.26 o 
  12   0   8        0.21       -1.96      2.45 o 
  14   0   8      122.91      113.96      9.10 o 
  16   0   8      267.51      282.56     21.14 o 
  18   0   8      525.59      543.30     25.76 o 
  20   0   8     1105.28     1132.67     55.92 o 
 -29   1   8      185.82      185.87     10.96 o 
 -27   1   8       16.50       22.45      4.46 o 
 -25   1   8       10.82       13.67      3.93 o 
 -23   1   8        4.85        2.13      2.79 o 
 -21   1   8       91.70       73.54      6.20 o 
 -19   1   8      573.61      529.05     12.40 o 
 -17   1   8       41.82       23.05      3.19 o 
 -15   1   8     1085.56     1057.98     14.95 o 
 -13   1   8     2133.75     2070.00     24.11 o 
 -11   1   8       58.79       51.43      3.76 o 
  -9   1   8       24.70       13.32      2.42 o 
  -7   1   8      343.47      346.28      6.49 o 
  -5   1   8     1720.64     1653.10     14.99 o 
  -3   1   8       86.66       75.80      2.89 o 
  -1   1   8       82.72       86.11      3.97 o 
   1   1   8       33.02       38.56      2.30 o 
   3   1   8      522.11      519.42     11.69 o 
   5   1   8       93.92      107.84      5.82 o 
   7   1   8      396.54      401.23      9.17 o 
   9   1   8      166.62      174.68      7.07 o 
  11   1   8      193.53      205.55      6.75 o 
  13   1   8      525.61      503.64     13.05 o 
  15   1   8      698.39      655.58     15.80 o 
  17   1   8     1160.77     1203.56     25.60 o 
  19   1   8       33.45       27.71      7.13 o 
  21   1   8       67.74       69.59     10.79 o 
 -28   2   8       16.07       14.98      4.60 o 
 -26   2   8        0.05        2.34      3.37 o 
 -24   2   8       86.62      100.42      8.93 o 
 -22   2   8        2.54        2.41      2.73 o 
 -20   2   8        8.19        5.75      3.29 o 
 -18   2   8      342.53      402.36     10.79 o 
 -16   2   8     1371.01     1289.09     19.34 o 
 -14   2   8      236.72      283.84      8.50 o 
 -12   2   8      125.42      102.18      4.66 o 
 -10   2   8      267.79      238.98      6.84 o 
  -8   2   8       37.89       28.40      2.59 o 
  -6   2   8       89.75      103.99      3.43 o 
  -4   2   8        9.74       12.45      1.55 o 
  -2   2   8       84.70       74.27      3.10 o 
   0   2   8       77.65       71.28      5.77 o 
   2   2   8       33.91       34.50      3.18 o 
   4   2   8       46.67       50.19      3.80 o 
   6   2   8       73.54       73.26      4.51 o 
   8   2   8      933.60      934.74     13.98 o 
  10   2   8      989.56     1004.01     18.39 o 
  12   2   8      170.20      164.59     21.37 o 
  14   2   8      780.61      843.35     22.49 o 
  16   2   8        0.32       -0.61      4.11 o 
  18   2   8       42.02       62.85     10.16 o 
  20   2   8        1.63        0.65      7.92 o 
  22   2   8       17.78       13.23      6.64 o 
 -27   3   8       62.26       73.49      8.23 o 
 -25   3   8       83.20       98.66     14.79 o 
 -23   3   8      395.70      401.66     14.98 o 
 -21   3   8      446.79      456.38     13.73 o 
 -19   3   8      166.50      148.63      7.71 o 
 -17   3   8       94.56       74.93      5.49 o 
 -15   3   8       40.22       41.42      4.10 o 
 -13   3   8     1043.45      973.42     15.15 o 
 -11   3   8       99.29       84.51      8.59 o 
  -9   3   8       15.00       14.55      1.78 o 
  -7   3   8       78.48       60.96      5.36 o 
  -5   3   8      141.34      118.53      7.77 o 
  -3   3   8        0.64        3.11      2.11 o 
  -1   3   8       84.49       91.51      4.63 o 
   1   3   8      480.91      487.76      9.62 o 
   3   3   8     1531.02     1540.93     19.18 o 
   5   3   8       20.38       19.07      2.98 o 
   7   3   8       86.13       73.87      5.40 o 
   9   3   8       34.65       30.65      3.74 o 
  11   3   8      394.13      386.35     13.30 o 
  13   3   8      396.29      374.56     31.65 o 
  15   3   8        2.43        7.32      5.02 o 
  17   3   8      174.88      146.52     11.02 o 
  19   3   8      103.15      103.15     10.43 o 
  21   3   8        4.33       17.89      7.05 o 
 -24   4   8       82.17       90.32      8.76 o 
 -22   4   8       61.69       85.13      8.26 o 
 -20   4   8      117.26      115.23      9.40 o 
 -18   4   8       23.21       23.65      4.46 o 
 -16   4   8       98.46       88.77      6.91 o 
 -14   4   8       61.26       49.10      4.76 o 
 -12   4   8       16.20       15.24      3.00 o 
 -10   4   8      565.74      542.73     12.05 o 
  -8   4   8      262.65      245.08      7.91 o 
  -6   4   8        0.85        2.70      1.99 o 
  -4   4   8      254.75      259.23      8.23 o 
  -2   4   8      318.58      319.07      7.39 o 
   0   4   8       99.52       92.26      5.16 o 
   2   4   8       14.33       10.50      3.41 o 
   4   4   8      421.29      396.86     16.22 o 
   6   4   8      531.69      512.47     17.83 o 
   8   4   8       12.99        7.06      3.02 o 
  10   4   8      118.33      121.69     18.01 o 
  12   4   8       71.53       85.79      9.27 o 
  14   4   8        0.05        0.70      4.27 o 
  16   4   8      189.62      234.69     14.48 o 
  18   4   8        2.22        2.17      4.55 o 
  20   4   8      141.88      153.72     17.23 o 
 -23   5   8        0.44        3.95      4.16 o 
 -21   5   8       63.01       72.06      7.71 o 
 -19   5   8      155.76      156.17     10.00 o 
 -17   5   8      250.68      273.34     14.70 o 
 -15   5   8      682.57      689.35     17.24 o 
 -13   5   8      102.33      115.10      9.86 o 
 -11   5   8        3.68        0.57      2.20 o 
  -9   5   8        8.22        9.23      2.50 o 
  -7   5   8        3.95        3.65      2.05 o 
  -5   5   8       94.50       92.49      4.86 o 
  -3   5   8      296.48      317.88      8.39 o 
  -1   5   8       18.96       18.77      3.16 o 
   1   5   8       62.88       60.28      5.00 o 
   3   5   8       27.13       24.95      3.68 o 
   5   5   8       22.08       15.73      3.46 o 
   7   5   8       30.85       35.09      4.77 o 
   9   5   8      144.55      125.97      8.02 o 
  11   5   8      416.29      467.47     22.95 o 
  13   5   8      345.19      375.47     24.01 o 
  15   5   8      214.38      250.45     16.56 o 
  17   5   8        6.64        6.66      7.73 o 
 -18   6   8       53.36       51.52      8.06 o 
 -16   6   8       38.43       38.72      5.94 o 
 -14   6   8        6.59        4.09      3.44 o 
 -12   6   8      149.82      166.03      8.00 o 
 -10   6   8        1.11        1.88      2.65 o 
  -8   6   8       22.02       20.36      3.65 o 
  -6   6   8      247.87      259.13      9.36 o 
  -4   6   8      146.60      151.10     11.16 o 
  -2   6   8       29.55       29.94      4.21 o 
   0   6   8      456.34      503.72     15.98 o 
   2   6   8       91.84      106.00     11.81 o 
   4   6   8       21.03       20.21      7.17 o 
   6   6   8      184.28      192.96     11.87 o 
   8   6   8        2.25        2.44      4.25 o 
  10   6   8       39.53       36.76      8.07 o 
  12   6   8       27.15       23.58     10.07 o 
 -11   7   8        5.91        6.59      4.43 o 
  -9   7   8        5.07        0.40      3.85 o 
  -7   7   8      222.63      219.03     11.82 o 
  -5   7   8        0.98        1.19      3.74 o 
  -3   7   8      142.17      149.40     10.53 o 
  -1   7   8       45.08       32.26      9.14 o 
   1   7   8       73.23       80.77     19.81 o 
   3   7   8       16.14       16.12      5.54 o 
   5   7   8      500.97      495.90     20.82 o 
 -29   1   9       65.20       71.73      8.44 o 
 -27   1   9       67.15       74.18      7.41 o 
 -25   1   9      124.36      107.54      8.42 o 
 -23   1   9        3.61        7.47      3.23 o 
 -21   1   9        9.67       11.69      3.34 o 
 -19   1   9      411.38      371.25     10.56 o 
 -17   1   9       22.31       22.20      3.80 o 
 -15   1   9      478.29      471.90     11.05 o 
 -13   1   9      675.34      672.38     12.77 o 
 -11   1   9     2625.20     2494.63     27.09 o 
  -9   1   9     1177.94     1159.35     16.16 o 
  -7   1   9       52.53       48.85      3.76 o 
  -5   1   9      814.19      798.43     11.22 o 
  -3   1   9     1613.59     1556.79     16.68 o 
  -1   1   9      366.95      395.86      8.21 o 
   1   1   9      136.51      124.98      5.33 o 
   3   1   9       58.22       68.89      3.61 o 
   5   1   9      672.88      678.07     12.15 o 
   7   1   9      161.25      172.48      6.67 o 
   9   1   9      135.41      136.19      7.26 o 
  11   1   9       93.28       96.14      8.97 o 
  13   1   9      183.49      177.85      9.65 o 
  15   1   9     1133.28     1139.48     24.62 o 
  17   1   9      249.34      218.78     13.34 o 
  19   1   9      271.47      297.94     20.35 o 
  21   1   9      223.02      206.99     27.81 o 
 -28   2   9        0.14        4.14      3.59 o 
 -26   2   9        1.94        5.10      3.80 o 
 -24   2   9       95.59      107.07      8.32 o 
 -22   2   9        7.14        4.18      3.18 o 
 -20   2   9       18.81       14.29      3.42 o 
 -18   2   9      352.28      306.18      9.90 o 
 -16   2   9      676.94      700.17     16.51 o 
 -14   2   9     1559.09     1375.56     18.40 o 
 -12   2   9       58.84       46.86      3.93 o 
 -10   2   9        6.69        2.83      1.58 o 
  -8   2   9      267.84      260.94      8.29 o 
  -6   2   9      155.94      120.42      5.11 o 
  -4   2   9      661.89      660.80      9.94 o 
  -2   2   9      139.31      110.14      5.45 o 
   0   2   9     1073.36      985.49     16.68 o 
   2   2   9      174.69      202.30      6.81 o 
   4   2   9      127.79      115.87      6.49 o 
   6   2   9      275.45      256.63      7.36 o 
   8   2   9      162.63      136.20      8.66 o 
  10   2   9      158.76      126.01     10.35 o 
  12   2   9      750.68      761.36     34.92 o 
  14   2   9      100.37      118.98      9.76 o 
  16   2   9      552.69      557.21     22.20 o 
  18   2   9      193.84      212.80     15.87 o 
  20   2   9       14.67       25.28      7.48 o 
  22   2   9        0.01        3.57      6.18 o 
 -25   3   9       80.26       76.98      8.43 o 
 -23   3   9        1.98        1.67      3.22 o 
 -21   3   9      477.46      499.11     14.47 o 
 -19   3   9      129.24      129.63      7.48 o 
 -17   3   9       32.47       31.73      4.43 o 
 -15   3   9       62.92       46.41      4.40 o 
 -13   3   9       14.04        4.31      2.29 o 
 -11   3   9       29.19       27.59      2.99 o 
  -9   3   9      776.93      658.09     15.98 o 
  -7   3   9      102.44       71.14      9.45 o 
  -5   3   9      452.40      387.23     12.10 o 
  -3   3   9       12.10        0.21      1.62 o 
  -1   3   9       38.74       43.89      4.18 o 
   1   3   9      174.64      177.08      7.33 o 
   3   3   9      200.82      198.34      6.86 o 
   5   3   9       70.23       54.93      6.41 o 
   7   3   9       80.45       77.35      6.71 o 
   9   3   9      185.10      182.28     17.22 o 
  11   3   9      283.00      273.23     43.41 o 
  13   3   9      115.29      103.13     17.96 o 
  15   3   9       44.19       52.14      9.64 o 
  17   3   9      385.27      375.42     19.68 o 
  19   3   9        0.08        2.72      5.74 o 
 -24   4   9       68.40       75.54     13.90 o 
 -22   4   9      106.44      112.92      9.19 o 
 -20   4   9        5.34       -0.24      3.02 o 
 -18   4   9       25.22       23.15      5.32 o 
 -16   4   9       21.69       18.38      3.92 o 
 -14   4   9      157.66      158.53      7.51 o 
 -12   4   9      295.61      281.31     11.54 o 
 -10   4   9        0.05        0.53      2.78 o 
  -8   4   9      725.17      635.33     15.59 o 
  -6   4   9      294.93      278.73     22.84 o 
  -4   4   9       37.26       31.33      4.05 o 
  -2   4   9       84.09       78.88      4.90 o 
   0   4   9       12.22       13.86      3.60 o 
   2   4   9      363.17      397.78     13.86 o 
   4   4   9       37.51       31.34      5.30 o 
   6   4   9        8.72        3.21      4.93 o 
   8   4   9      129.42      146.80     16.11 o 
  10   4   9       48.26       43.98     10.55 o 
  12   4   9       18.53        4.51      6.95 o 
  14   4   9       88.03       66.56     10.33 o 
  16   4   9       18.26       15.39      6.68 o 
  18   4   9      118.48       98.36     14.75 o 
 -21   5   9        5.93        7.77      4.37 o 
 -19   5   9        4.11        0.55      3.57 o 
 -17   5   9       71.29       94.99     11.79 o 
 -15   5   9        1.76        1.28      2.85 o 
 -13   5   9       70.22       50.60      9.48 o 
 -11   5   9      327.16      302.36     13.42 o 
  -9   5   9       25.62       20.30      5.62 o 
  -7   5   9      163.16      171.86     10.51 o 
  -5   5   9      141.37      154.99     10.03 o 
  -3   5   9       19.12       25.18      3.09 o 
  -1   5   9       91.47       81.90      6.92 o 
   1   5   9       78.62       80.41      6.38 o 
   3   5   9      115.11      144.11      9.76 o 
   5   5   9        3.87        4.80      3.14 o 
   7   5   9        0.36        3.53      3.37 o 
   9   5   9       79.50       69.34      7.08 o 
  11   5   9       21.53        8.88      8.17 o 
  13   5   9       39.78       27.74     10.95 o 
  15   5   9        1.64        8.27      8.82 o 
 -16   6   9      148.43      152.56      9.54 o 
 -14   6   9       61.51       61.21      8.32 o 
 -12   6   9      212.72      238.84     13.90 o 
 -10   6   9       85.45       79.66      6.16 o 
  -8   6   9      100.24      110.69      6.87 o 
  -6   6   9      221.15      212.04      9.19 o 
  -4   6   9       40.27       50.93      5.02 o 
  -2   6   9      576.16      643.83     15.54 o 
   0   6   9       17.66       23.33      4.22 o 
   2   6   9       46.75       41.79      5.23 o 
   4   6   9        8.74        5.25      4.11 o 
   6   6   9        0.35       -2.30      3.87 o 
   8   6   9        8.64       13.73      5.85 o 
  10   6   9       13.24       20.02      6.36 o 
  -7   7   9        7.13        9.36      5.13 o 
  -5   7   9       52.47       59.81      6.85 o 
  -3   7   9        1.35        6.51      4.28 o 
  -1   7   9      164.48      179.50     11.40 o 
   1   7   9      150.60      108.94     13.23 o 
 -28   0  10       73.88      102.02     11.50 o 
 -26   0  10        1.03        3.70      5.87 o 
 -24   0  10       40.69       44.30      9.48 o 
 -22   0  10        0.07       -1.06      4.34 o 
 -20   0  10      112.52      106.59     12.23 o 
 -18   0  10       14.88       13.05      4.79 o 
 -16   0  10       79.84       70.44      8.07 o 
 -14   0  10        1.32        1.01      2.69 o 
 -12   0  10       20.85       15.62      4.01 o 
 -10   0  10     4200.27     4313.61     46.01 o 
  -8   0  10      908.49      837.82     14.33 o 
  -6   0  10    10133.63    10075.37     98.66 o 
  -4   0  10      274.42      282.25     11.50 o 
  -2   0  10      391.19      367.86      9.73 o 
   0   0  10        0.30        0.02      2.13 o 
   2   0  10       56.04       57.10      5.72 o 
   4   0  10       14.33       24.87      4.47 o 
   6   0  10      117.51      106.93      8.11 o 
   8   0  10      198.53      189.27     17.79 o 
  10   0  10      135.25      110.19      8.95 o 
  12   0  10        0.25        0.27      3.41 o 
  14   0  10      459.34      443.56     41.81 o 
  16   0  10      182.69      200.48     25.16 o 
  18   0  10      302.30      325.65     31.98 o 
  20   0  10     3296.56     3423.10    110.45 o 
 -27   1  10      147.08      198.75     15.99 o 
 -25   1  10       28.84       20.76      4.74 o 
 -23   1  10       16.01       18.36      4.12 o 
 -21   1  10        2.28        2.20      2.75 o 
 -19   1  10       32.06       16.29      3.42 o 
 -17   1  10       74.62       77.14      5.38 o 
 -15   1  10       97.48       87.87      5.84 o 
 -13   1  10       51.74       34.56      3.76 o 
 -11   1  10     1604.99     1638.32     21.34 o 
  -9   1  10       13.37       12.76      2.38 o 
  -7   1  10      453.24      439.33      9.49 o 
  -5   1  10      953.17      981.51     14.19 o 
  -3   1  10      187.21      198.09      6.14 o 
  -1   1  10     1902.08     1757.80     22.10 o 
   1   1  10       37.07       40.35      4.19 o 
   3   1  10       46.19       42.44      3.56 o 
   5   1  10        5.08        0.60      2.04 o 
   7   1  10        1.44        4.21      2.49 o 
   9   1  10       84.16       68.04      7.37 o 
  11   1  10       19.20        8.06      3.91 o 
  13   1  10      306.44      313.39     12.91 o 
  15   1  10      336.44      320.07     15.14 o 
  17   1  10        0.33        9.25      5.12 o 
  19   1  10      147.86      127.38     14.01 o 
  21   1  10       38.94       30.55     14.17 o 
 -26   2  10       28.33       22.25      5.24 o 
 -24   2  10       36.65       30.72      5.16 o 
 -22   2  10      358.00      413.73     13.47 o 
 -20   2  10      127.63      100.04      7.44 o 
 -18   2  10       22.77       12.24      3.16 o 
 -16   2  10      320.26      319.12      9.90 o 
 -14   2  10      336.27      267.27      8.28 o 
 -12   2  10      155.15      155.79      6.61 o 
 -10   2  10      174.53      153.83      7.30 o 
  -8   2  10        1.67        3.67      1.84 o 
  -6   2  10        0.04        1.63      1.58 o 
  -4   2  10       17.93       23.19      2.86 o 
  -2   2  10       10.22        3.37      2.08 o 
   0   2  10      284.76      294.87      9.12 o 
   2   2  10      818.72      752.45     17.52 o 
   4   2  10      692.27      729.80     17.97 o 
   6   2  10      243.93      228.30     10.86 o 
   8   2  10      144.36      135.39     11.78 o 
  10   2  10      183.58      182.47     12.56 o 
  12   2  10      334.96      370.60     39.30 o 
  14   2  10        0.46        6.15      5.56 o 
  16   2  10       90.05       82.64     11.82 o 
  18   2  10        2.20       10.21      6.49 o 
  20   2  10        8.10        6.36      6.37 o 
 -25   3  10      125.56      139.95     10.87 o 
 -23   3  10       16.68       14.20      4.40 o 
 -21   3  10        3.19        6.28      3.40 o 
 -19   3  10      245.43      256.33     10.03 o 
 -17   3  10        1.41        2.40      2.47 o 
 -15   3  10       10.76        7.95      2.72 o 
 -13   3  10       76.64       58.55      4.58 o 
 -11   3  10       28.31       28.52      3.63 o 
  -9   3  10      324.26      287.58     13.40 o 
  -7   3  10      202.26      166.12      9.47 o 
  -5   3  10      236.16      202.04      9.46 o 
  -3   3  10      501.73      452.80     10.57 o 
  -1   3  10      142.86      153.02      6.90 o 
   1   3  10      309.32      319.19     20.80 o 
   3   3  10        4.46        1.67      3.00 o 
   5   3  10       87.51       83.91      8.40 o 
   7   3  10        2.34        2.01      3.75 o 
   9   3  10        0.75       -1.66      5.32 o 
  11   3  10       55.38       55.61     12.24 o 
  13   3  10        1.61        2.78      6.58 o 
  15   3  10       11.71        3.15      7.94 o 
  17   3  10      207.11      206.25     25.77 o 
 -22   4  10        0.46        2.80      3.72 o 
 -20   4  10       53.59       66.54      7.38 o 
 -18   4  10       23.69       14.97      4.14 o 
 -16   4  10        4.11        2.43      2.96 o 
 -14   4  10        7.99        9.72      2.86 o 
 -12   4  10       98.86       78.16      7.20 o 
 -10   4  10      277.01      250.58     10.85 o 
  -8   4  10       19.06        6.78      3.26 o 
  -6   4  10       82.66       65.44      5.73 o 
  -4   4  10      700.07      681.39     22.90 o 
  -2   4  10       18.02       12.87      2.93 o 
   0   4  10       13.72       13.76      3.72 o 
   2   4  10       38.67       31.13      4.14 o 
   4   4  10       58.36       45.85      6.31 o 
   6   4  10      267.42      250.86     12.93 o 
   8   4  10       72.23       96.54     10.05 o 
  10   4  10       18.82       17.91      5.93 o 
  12   4  10       60.84       50.47      9.07 o 
  14   4  10        0.19        0.49      5.42 o 
  16   4  10        6.04        2.20      7.80 o 
 -19   5  10        1.32        2.55      3.69 o 
 -17   5  10       78.79       75.12      6.94 o 
 -15   5  10        0.28        4.03      3.13 o 
 -13   5  10      130.50      123.27     11.59 o 
 -11   5  10       84.29       76.53      9.51 o 
  -9   5  10       70.54       85.18      9.49 o 
  -7   5  10       82.82       80.54      8.54 o 
  -5   5  10      177.02      185.01     13.02 o 
  -3   5  10      263.34      304.06     32.57 o 
  -1   5  10        0.00       -0.01      2.82 o 
   1   5  10      484.60      545.31     24.59 o 
   3   5  10       54.38       66.67      7.08 o 
   5   5  10      114.24      101.16     12.99 o 
   7   5  10       61.93       47.61     10.78 o 
   9   5  10       41.17       30.49     10.00 o 
  11   5  10        2.13       -0.03      6.78 o 
  13   5  10       78.92       64.65     10.55 o 
 -14   6  10        0.00        4.72      5.48 o 
 -12   6  10       68.57       87.44     10.63 o 
 -10   6  10        2.61        0.27      5.03 o 
  -8   6  10        3.11        3.08      5.03 o 
  -6   6  10        8.84       15.24      6.69 o 
  -4   6  10       94.82      111.88     13.05 o 
  -2   6  10        2.69        6.02      4.81 o 
   0   6  10        3.04       12.47      5.89 o 
   2   6  10        3.90        6.48      4.26 o 
   4   6  10       21.61        9.09      4.45 o 
   6   6  10        7.23        3.87      6.71 o 
 -25   1  11       97.08       94.17      8.26 o 
 -23   1  11      385.94      418.75     14.13 o 
 -21   1  11        7.47       10.12      3.40 o 
 -19   1  11        1.85        6.61      3.29 o 
 -17   1  11      163.81      151.63      9.54 o 
 -15   1  11       72.04       66.81      5.74 o 
 -13   1  11      127.11      118.05      6.51 o 
 -11   1  11       74.97       64.94      5.31 o 
  -9   1  11        4.32        4.08      2.30 o 
  -7   1  11       20.12       26.13      3.42 o 
  -5   1  11     2540.59     2552.14     27.08 o 
  -3   1  11       15.83       14.68      2.85 o 
  -1   1  11     1071.48     1102.87     21.64 o 
   1   1  11        7.16        1.73      2.66 o 
   3   1  11      829.40      785.09     15.47 o 
   5   1  11        5.22        5.00      2.72 o 
   7   1  11      111.35       89.18      8.10 o 
   9   1  11       46.70       37.31      5.79 o 
  11   1  11      163.72      158.14     18.19 o 
  13   1  11        2.62        5.17      4.14 o 
  15   1  11       33.05       33.26     15.19 o 
  17   1  11       20.92       31.16      8.71 o 
  19   1  11       16.09       16.31     12.85 o 
 -24   2  11        2.75        3.83      3.85 o 
 -22   2  11       10.48        2.90      3.33 o 
 -20   2  11      202.49      214.96     13.23 o 
 -18   2  11        3.08        5.64      3.04 o 
 -16   2  11        6.35        3.69      2.45 o 
 -14   2  11       26.76       29.36      3.99 o 
 -12   2  11        0.72        1.43      2.12 o 
 -10   2  11       28.49       29.43      4.38 o 
  -8   2  11        0.88        1.33      1.96 o 
  -6   2  11       80.37       62.08      4.59 o 
  -4   2  11       12.62        7.01      2.62 o 
  -2   2  11     1011.89      944.28     17.66 o 
   0   2  11     1942.20     1931.35     31.41 o 
   2   2  11      372.97      341.58     12.40 o 
   4   2  11     1032.56     1072.92     46.42 o 
   6   2  11       22.29       14.98      6.07 o 
   8   2  11      112.66      124.43     12.64 o 
  10   2  11       59.59       46.39     17.62 o 
  12   2  11       23.91       20.36      8.48 o 
  14   2  11        0.01        6.79      6.45 o 
  16   2  11        8.81        8.50      5.89 o 
  18   2  11        1.87       -0.95      5.68 o 
 -23   3  11       18.03        9.41      4.10 o 
 -21   3  11      397.68      455.97     14.65 o 
 -19   3  11      128.79      129.45      8.30 o 
 -17   3  11       24.45       39.07      6.73 o 
 -15   3  11      140.12      121.70      6.76 o 
 -13   3  11      120.60       95.37      5.71 o 
 -11   3  11      283.49      258.90      8.66 o 
  -9   3  11      151.49      114.30      9.84 o 
  -7   3  11      203.02      166.14      9.40 o 
  -5   3  11        0.10       -3.45      2.74 o 
  -3   3  11      240.70      222.39      8.15 o 
  -1   3  11        5.94        2.44      2.38 o 
   1   3  11       14.23        6.27      5.89 o 
   3   3  11       53.58       56.97      7.18 o 
   5   3  11     1241.28     1275.78     34.49 o 
   7   3  11       80.79       84.30     23.11 o 
   9   3  11      413.48      404.41     21.05 o 
  11   3  11        3.43        3.15      6.44 o 
  13   3  11      124.04      118.25     18.82 o 
  15   3  11       28.34       29.13     11.29 o 
 -20   4  11       32.08       30.69      5.57 o 
 -18   4  11       17.06       25.86      4.85 o 
 -16   4  11       50.62       42.11      8.05 o 
 -14   4  11       40.04       37.81      5.31 o 
 -12   4  11       11.07       25.19      5.60 o 
 -10   4  11        1.93        1.40      3.18 o 
  -8   4  11      443.13      400.95     18.64 o 
  -6   4  11       28.01       26.15      6.47 o 
  -4   4  11       88.05       63.53      9.26 o 
  -2   4  11       84.71       62.99      5.17 o 
   0   4  11        0.52        5.06      3.56 o 
   2   4  11       31.20       35.40      7.36 o 
   4   4  11        1.78        1.49      4.75 o 
   6   4  11      116.99      143.48     15.60 o 
   8   4  11      136.82      170.06     18.11 o 
  10   4  11        9.64       14.51      7.90 o 
  12   4  11        4.00        6.71      7.26 o 
  14   4  11        0.05       -1.39      7.12 o 
 -17   5  11       19.32       16.57      5.13 o 
 -15   5  11        1.69       -0.93      4.83 o 
 -13   5  11        0.51        1.28      4.55 o 
 -11   5  11      204.72      213.43     14.39 o 
  -9   5  11        7.34       16.10      5.67 o 
  -7   5  11      134.86      152.95     14.74 o 
  -5   5  11       83.30       68.21     12.94 o 
  -3   5  11      201.27      180.95     15.32 o 
  -1   5  11       51.02       62.19      5.67 o 
   1   5  11       10.60       16.88      5.50 o 
   3   5  11       20.33       16.49      4.63 o 
   5   5  11       62.35       52.24      7.48 o 
   7   5  11        0.05        5.17      4.54 o 
   9   5  11        4.29       -2.39      4.42 o 
 -10   6  11        4.92        3.26      5.29 o 
  -8   6  11       19.98       19.35      7.97 o 
  -6   6  11      151.26      201.76     17.21 o 
  -4   6  11      104.39      107.12     13.04 o 
  -2   6  11        2.98        0.67      6.13 o 
   0   6  11      243.57      264.99     13.35 o 
   2   6  11      122.95      136.62     10.50 o 
 -24   0  12        0.13        7.21      6.31 o 
 -22   0  12      577.35      655.76     34.54 o 
 -20   0  12       15.17       16.59      6.85 o 
 -18   0  12      631.42      732.58     28.13 o 
 -16   0  12       34.37       31.16      7.38 o 
 -14   0  12       48.44       45.98      8.18 o 
 -12   0  12      875.86      935.19     25.43 o 
 -10   0  12      281.62      264.88     14.09 o 
  -8   0  12     1161.09     1171.91     21.77 o 
  -6   0  12      135.49      122.21      7.17 o 
  -4   0  12       51.21       51.37      5.82 o 
  -2   0  12       18.61        8.71      3.56 o 
   0   0  12      517.72      512.43     22.31 o 
   2   0  12        3.45       -0.39      3.92 o 
   4   0  12      290.52      337.01     19.27 o 
   6   0  12       44.30       43.94     14.14 o 
   8   0  12     1138.83     1117.76     37.29 o 
  10   0  12       13.49       14.65      8.61 o 
  12   0  12      185.12      213.17     24.86 o 
  14   0  12      103.58       99.05     19.77 o 
  16   0  12      573.58      610.81     42.25 o 
 -25   1  12        0.04        2.75      3.74 o 
 -23   1  12       49.18       44.15      7.16 o 
 -21   1  12       12.69        9.35      4.12 o 
 -19   1  12        5.81        1.16      3.32 o 
 -17   1  12      382.67      389.90     14.22 o 
 -15   1  12        1.03        0.15      2.83 o 
 -13   1  12       29.03        5.85      4.04 o 
 -11   1  12       35.62       32.09      7.04 o 
  -9   1  12      101.09      116.04      7.48 o 
  -7   1  12      139.04      134.56      6.98 o 
  -5   1  12      270.62      277.52     10.07 o 
  -3   1  12      547.87      537.77     15.64 o 
  -1   1  12     1000.62      967.13     21.90 o 
   1   1  12        8.50        4.10      3.15 o 
   3   1  12      288.07      236.72     17.62 o 
   5   1  12       40.63       51.23      6.63 o 
   7   1  12      243.16      230.19     13.94 o 
   9   1  12       15.19       16.50      5.59 o 
  11   1  12      106.26       72.04     11.41 o 
  13   1  12      111.46       87.36     13.07 o 
  15   1  12       50.40       62.65      8.93 o 
  17   1  12        0.87       -3.23      7.22 o 
 -24   2  12        2.46        2.49      3.91 o 
 -22   2  12        2.82        6.69      3.54 o 
 -20   2  12       18.33       15.47      3.96 o 
 -18   2  12      220.74      218.41     15.94 o 
 -16   2  12      529.59      538.07     14.04 o 
 -14   2  12       39.08       46.50      5.69 o 
 -12   2  12       38.65       39.89      6.27 o 
 -10   2  12       22.74       20.04      3.85 o 
  -8   2  12        0.00       -0.10      2.14 o 
  -6   2  12      112.72      109.98      7.63 o 
  -4   2  12       33.12       25.20      4.02 o 
  -2   2  12       78.83       50.36      5.83 o 
   0   2  12     1283.16     1311.20     28.84 o 
   2   2  12       21.03       19.91      5.62 o 
   4   2  12      309.94      314.52     14.58 o 
   6   2  12        4.34        8.52      5.37 o 
   8   2  12      127.05      158.50     14.54 o 
  10   2  12      210.82      204.06     17.01 o 
  12   2  12        0.91        2.25      5.94 o 
  14   2  12        6.05        3.36      6.55 o 
  16   2  12       97.51       88.98     19.02 o 
 -21   3  12       55.57       80.43      7.37 o 
 -19   3  12      163.29      195.20     10.08 o 
 -17   3  12        2.99        2.00      3.11 o 
 -15   3  12      430.71      466.82     22.43 o 
 -13   3  12       52.46       53.91      8.00 o 
 -11   3  12       31.76       25.42      3.78 o 
  -9   3  12       14.42        8.47      6.25 o 
  -7   3  12       15.03        5.98      4.77 o 
  -5   3  12       42.15       41.61      4.83 o 
  -3   3  12       59.97       41.17      4.74 o 
  -1   3  12       54.97       53.99      6.72 o 
   1   3  12        5.49        4.11      5.60 o 
   3   3  12      550.83      571.18     21.75 o 
   5   3  12      714.79      723.83     26.30 o 
   7   3  12      192.38      211.76     16.21 o 
   9   3  12      135.62      173.32     19.84 o 
  11   3  12      383.02      448.51     30.55 o 
  13   3  12       75.44       76.71     17.19 o 
 -18   4  12       40.89       51.45     13.27 o 
 -16   4  12      125.51      134.36      7.86 o 
 -14   4  12        0.29        4.59      4.24 o 
 -12   4  12       48.49       39.64      6.54 o 
 -10   4  12      289.34      303.92     13.83 o 
  -8   4  12      107.63      108.73     13.92 o 
  -6   4  12       83.94       69.42     11.48 o 
  -4   4  12        0.15        2.78      6.06 o 
  -2   4  12       52.28       44.33      4.84 o 
   0   4  12       14.71        8.51      4.65 o 
   2   4  12        3.35       -1.76      4.54 o 
   4   4  12       35.90       43.51      9.60 o 
   6   4  12      271.70      329.72     22.14 o 
   8   4  12      224.25      231.17     21.13 o 
  10   4  12      706.32      733.23     38.08 o 
 -15   5  12      275.07      312.61     20.16 o 
 -13   5  12       85.10      109.95     13.74 o 
 -11   5  12      160.09      189.87     25.79 o 
  -9   5  12        2.07        3.37      6.68 o 
  -7   5  12        7.47       19.52      7.56 o 
  -5   5  12       49.86       79.92     11.64 o 
  -3   5  12       63.59       63.35     10.71 o 
  -1   5  12       80.98       62.60     14.04 o 
   1   5  12      250.34      331.00     14.07 o 
   3   5  12       10.81       12.11      6.21 o 
   5   5  12       19.18       18.79      7.43 o 
 -23   1  13      187.27      220.09     13.72 o 
 -21   1  13        0.49       -0.05      3.58 o 
 -19   1  13       18.70       13.76      5.43 o 
 -17   1  13      228.21      268.35     12.59 o 
 -15   1  13       94.75      105.00     14.86 o 
 -13   1  13      159.89      195.48     11.99 o 
 -11   1  13      676.53      735.04     18.46 o 
  -9   1  13       20.61       12.79      3.85 o 
  -7   1  13       62.12       68.11     10.99 o 
  -5   1  13        0.84        1.03      3.23 o 
  -3   1  13      196.95      195.75     11.82 o 
  -1   1  13       24.94       32.65      6.04 o 
   1   1  13       42.03       37.22      6.42 o 
   3   1  13       13.85        6.27      4.15 o 
   5   1  13      262.31      269.31     15.81 o 
   7   1  13      169.80      193.66     16.04 o 
   9   1  13      188.35      190.91     16.61 o 
  11   1  13       47.53       44.58      9.85 o 
  13   1  13      236.26      250.88     24.64 o 
 -22   2  13       50.10       45.75      6.52 o 
 -20   2  13       45.03       56.71      6.26 o 
 -18   2  13        8.15       11.63      3.97 o 
 -16   2  13      226.19      226.61     10.04 o 
 -14   2  13       44.68       37.15      5.51 o 
 -12   2  13      217.56      226.26     10.46 o 
 -10   2  13       47.95       47.40      5.64 o 
  -8   2  13       28.13       27.92      5.08 o 
  -6   2  13        2.64        2.24      3.04 o 
  -4   2  13      228.57      237.13     19.95 o 
  -2   2  13        3.37        2.33      3.50 o 
   0   2  13       28.91       37.19      6.22 o 
   2   2  13      879.49      911.95     25.13 o 
   4   2  13      322.51      289.15     18.16 o 
   6   2  13        0.01        0.43      4.45 o 
   8   2  13      117.65      108.67     13.62 o 
  10   2  13        7.05       12.03      6.59 o 
  12   2  13        0.72        1.09      6.43 o 
 -19   3  13       12.68       12.23      4.15 o 
 -17   3  13        1.26       10.89      3.67 o 
 -15   3  13      165.15      202.32      9.28 o 
 -13   3  13        6.14        3.68      2.78 o 
 -11   3  13       19.16       17.69      4.66 o 
  -9   3  13       10.58       18.33     10.70 o 
  -7   3  13      125.56      143.63      8.12 o 
  -5   3  13       19.60       13.99      3.61 o 
  -3   3  13       26.39       33.76      5.90 o 
  -1   3  13        0.80        4.92      4.05 o 
   1   3  13      201.03      211.08     13.51 o 
   3   3  13       18.51       17.45      5.62 o 
   5   3  13      231.13      244.56     16.77 o 
   7   3  13      459.86      411.38     22.09 o 
   9   3  13      283.66      265.56     24.28 o 
  11   3  13      206.68      272.85     26.76 o 
 -16   4  13      335.92      372.02     22.81 o 
 -14   4  13      126.41      121.68     12.75 o 
 -12   4  13        0.56        7.08      5.23 o 
 -10   4  13        5.26        3.64      5.14 o 
  -8   4  13       86.81       96.48     10.73 o 
  -6   4  13      474.31      526.77     32.11 o 
  -4   4  13        3.34        0.58      8.51 o 
  -2   4  13        0.07        2.08      3.54 o 
   0   4  13       42.13       53.95      8.27 o 
   2   4  13       11.86        6.68      6.07 o 
   4   4  13        4.85       -0.68      5.53 o 
   6   4  13       29.29       37.47     10.61 o 
  -9   5  13       38.46       56.47     10.86 o 
  -7   5  13      398.56      375.33     21.78 o 
  -5   5  13        3.81       10.56      7.20 o 
  -3   5  13        0.09       -1.19      8.07 o 
  -1   5  13      188.49      183.93     21.64 o 
 -20   0  14      268.22      308.61     21.35 o 
 -18   0  14      433.05      405.79     22.76 o 
 -16   0  14       53.02       44.76     14.07 o 
 -14   0  14        1.31        4.34      4.98 o 
 -12   0  14      115.38      127.45     14.48 o 
 -10   0  14      167.63      156.09     18.65 o 
  -8   0  14      128.25      131.58     17.02 o 
  -6   0  14     1284.09     1409.52     51.27 o 
  -4   0  14       47.86       51.17     11.84 o 
  -2   0  14        7.44        2.88      6.24 o 
   0   0  14       92.14      111.97     17.43 o 
   2   0  14       79.52      113.37     18.07 o 
   4   0  14      104.37       81.12     16.21 o 
   6   0  14       65.04       62.02     15.50 o 
   8   0  14      161.15      173.63     23.53 o 
  10   0  14      448.63      503.51     37.20 o 
 -19   1  14       14.42       15.75      5.10 o 
 -17   1  14        3.84        2.27      4.34 o 
 -15   1  14       51.27       54.90      6.78 o 
 -13   1  14      280.62      322.15     13.41 o 
 -11   1  14       95.66       90.17     11.53 o 
  -9   1  14      151.57      156.70     12.64 o 
  -7   1  14       64.34       65.30      9.27 o 
  -5   1  14       14.35       11.92      5.36 o 
  -3   1  14       14.41       10.44      5.37 o 
  -1   1  14       50.84       51.17      8.65 o 
   1   1  14        2.96        4.70      4.82 o 
   3   1  14       40.55       20.80      6.78 o 
   5   1  14       61.56       65.15     18.48 o 
   7   1  14        0.71        3.60      6.04 o 
   9   1  14        2.15        0.65      8.61 o 
  11   1  14        0.19        8.05      6.92 o 
 -18   2  14        1.68        2.09      3.54 o 
 -16   2  14        6.39       11.51      4.38 o 
 -14   2  14      150.31      186.17     12.55 o 
 -12   2  14        1.33        0.44      3.45 o 
 -10   2  14      358.72      426.07     15.89 o 
  -8   2  14       30.46       25.06      6.19 o 
  -6   2  14       42.29       34.92      7.27 o 
  -4   2  14       68.39       45.36     14.70 o 
  -2   2  14       29.75       32.85      6.94 o 
   0   2  14       11.18        4.75      5.10 o 
   2   2  14      340.76      396.09     20.11 o 
   4   2  14        7.11        3.18      5.38 o 
   6   2  14       84.30       66.17     11.12 o 
   8   2  14       14.63       10.17      8.58 o 
 -15   3  14       21.34       14.49      3.89 o 
 -13   3  14        3.52        8.17      3.54 o 
 -11   3  14        2.40        1.21      3.02 o 
  -9   3  14        0.01        3.48      6.46 o 
  -7   3  14        0.11        4.09      3.49 o 
  -5   3  14       65.74       59.94      7.24 o 
  -3   3  14      205.84      237.32     19.58 o 
  -1   3  14      223.82      267.70     15.15 o 
   1   3  14      167.46      208.35     25.93 o 
   3   3  14       33.37       21.01      7.75 o 
   5   3  14      134.74      145.84     15.45 o 
   7   3  14      720.37      762.61     30.52 o 
 -12   4  14      109.37      110.47     12.06 o 
 -10   4  14       12.39        7.45      6.11 o 
  -8   4  14      282.08      284.28     22.56 o 
  -6   4  14      287.27      332.91     33.95 o 
  -4   4  14       56.31       75.08     20.14 o 
  -2   4  14      215.93      214.18     29.54 o 
   0   4  14       64.47       61.14      9.09 o 
   2   4  14       69.10       92.07     12.07 o 
 -17   1  15       61.22       46.24      6.96 o 
 -15   1  15      162.53      137.89     10.28 o 
 -13   1  15       30.01       22.21      7.79 o 
 -11   1  15       88.32       94.06     11.17 o 
  -9   1  15       27.86       34.06      7.59 o 
  -7   1  15       69.92       58.45      9.11 o 
  -5   1  15      128.58      126.96     12.48 o 
  -3   1  15      143.87      159.00     13.87 o 
  -1   1  15      237.44      227.72     26.71 o 
   1   1  15       35.77       39.97      8.69 o 
   3   1  15        3.70        5.78      5.97 o 
   5   1  15        4.05        7.48      6.55 o 
   7   1  15        2.51        6.98      6.85 o 
 -14   2  15       22.10       20.45      5.73 o 
 -12   2  15      196.26      216.27     12.36 o 
 -10   2  15      146.48      168.64     12.77 o 
  -8   2  15       55.07       71.00     20.99 o 
  -6   2  15        8.98        6.20      5.22 o 
  -4   2  15       92.46       99.58     10.88 o 
  -2   2  15       26.04       21.19      6.56 o 
   0   2  15       12.70       18.50      6.84 o 
   2   2  15      388.96      509.48     66.08 o 
   4   2  15      241.05      265.26     18.94 o 
 -11   3  15       19.20       12.36      7.80 o 
  -9   3  15       86.32       95.77     21.02 o 
  -7   3  15      106.45      137.13      9.60 o 
  -5   3  15      169.20      177.75     15.14 o 
  -3   3  15      473.51      565.33     21.19 o 
  -1   3  15      139.73      170.43     26.89 o 
   1   3  15        1.73        3.90      5.40 o 
 -12   0  16       73.77       95.36     17.40 o 
 -10   0  16       23.27       16.79      8.75 o 
  -8   0  16        6.37       21.26     10.17 o 
  -6   0  16      143.55      161.82     20.65 o 
  -4   0  16        0.08        4.07      7.32 o 
  -2   0  16      655.05      796.10     42.15 o 
   0   0  16        2.59       -3.53      7.26 o 
 -11   1  16        1.82       -1.13      4.72 o 
  -9   1  16       42.56       14.24      6.12 o 
  -7   1  16      221.00      275.96     17.54 o 
  -5   1  16       25.80       23.45      7.22 o 
  -3   1  16       98.47      122.07     15.01 o 
  -1   1  16       56.45       81.98     19.16 o 
                                                 
